# Supplementary material for: Specification of neural circuit architecture shaped by context-dependent patterned LAR-RPTP microexons
Source: Nat Commun. 2024 Feb 22;15:1624. doi: 10.1038/s41467-024-45695-0 (PMC10883964; doi:10.1038/s41467-024-45695-0)
Supplement: Supplementary file 5 — Source Data [file 41467_2024_45695_MOESM5_ESM.xlsx]

## Sheet: Fig. 1
	Fig. 1e																	Fig. 1g																	Fig. 1h
	RNA-seq								RNA-seq									RT-PCRs								RT-PCRs									RT-PCR	RNA-seq
	Ptprs	Ctx	Ob	Thal	Hpp	Stri	Cbl		Ptprs	Ctx	Ob	Thal	Hpp	Stri	Cbl			Ptprs	Ctx	Ob	Thal	Hpp	Stri	Cbl		Ptprs	Ctx	Ob	Thal	Hpp	Stri	Cbl			1.1	0.000999
	meA+	0.00130141	0.0450495	0.00075326	0.00193909	0.00059294	6.515e-05		meB+	0.26546	0.324733	0.490741	0.300448	0.366372	0.328947			meA+	0.7	7.2	1	1.1	1.8	0.4		meB+	28.6	23.3	58.9	23.4	31.4	32.7			7.53333	0.0468883
		0.00045011	0.0469994	0.00174479	0.0010582	0	0.0004876			0.245702	0.332121	0.455152	0.32205	0.345898	0.4038				1.3	7.7	1.5	0.7	2.8	2.7			20	16	46.1	22.2	35.2	35.2			1.76667	0.00103989
		0.00124549	0.0486161	0.00062163	0.00098153	0.00050548	0.00099664			0.2494	0.316115	0.389175	0.3229	0.343364	0.3676				1.3	7.7	2.8	3.1	2	0.9			26.4	23.3	34.7	22.4	46	32.7			1.63333	0.00132627
	Average	0.000999003	0.0468883	0.00103989	0.00132627	0.00036614	0.000516463		Average	0.253521	0.324323	0.445023	0.315133	0.351878	0.366783			Average	1.1	7.53333	1.76667	1.63333	2.2	1.33333		Average	25	20.8667	46.5667	22.6667	37.5333	33.5333			2.2	0.00036614
	SD	0.000476177	0.00178594	0.000613996	0.000532098	0.000320088	0.000466415		SD	0.0105037	0.00801093	0.0515348	0.0127241	0.0126158	0.0374332			SD	0.34641	0.288675	0.929157	1.28582	0.52915	1.20968		SD	4.46766	4.21466	12.1067	0.64291	7.57452	1.44338			1.33333	0.00051646
	SEM	0.000274921	0.00103111	0.000354491	0.000307207	0.000184803	0.000269285		SEM	0.00606429	0.00462511	0.0297536	0.00734628	0.00728376	0.0216121			SEM	0.2	0.166667	0.536449	0.742369	0.305505	0.698411		SEM	2.57941	2.43333	6.98983	0.371184	4.37315	0.833333			25	0.253521
																																			20.8667	0.324323
																																			46.5667	0.445023
																																			22.6667	0.315133
	RNA-seq								RNA-seq									RT-PCRs								RT-PCRs									37.5333	0.351878
	Ptprd	Ctx	Ob	Thal	Hpp	Stri	Cbl		Ptprd	Ctx	Ob	Thal	Hpp	Stri	Cbl			Ptprd	Ctx	Ob	Thal	Hpp	Stri	Cbl		Ptprd	Ctx	Ob	Thal	Hpp	Stri	Cbl			33.5333	0.366783
	meA1+2+	0.292167	0.238499	0.16639	0.201455	0.193449	0.180766		meB+	0.929217	0.910314	0.810991	0.880173	0.822382	0.783321			meA1+2+	38.1295	33.7	5.1	5.27714	15.8752	8.2		meB+	96.3	97.3	78.1	86.7	86.6	83.1			96.7333	0.926456
		0.280907	0.205593	0.21525	0.195153	0.192584	0.213613			0.92548	0.851166	0.829787	0.843334	0.801246	0.823348				37.5559	38.4	4.4	8.00399	15.1302	9.5			97.2	96.8	88.2	84.3	83	85			96.4333	0.886134
		0.290853	0.167659	0.234994	0.179411	0.181737	0.18146			0.924671	0.896922	0.840685	0.830835	0.817874	0.835171				42.6333	47	10.9	12.4879	15.5779	7.9			96.7	95.2	90.3	88.7	75.9	86			85.5333	0.827155
									Average	0.926456	0.886134	0.827155	0.851447	0.813834	0.813947				34.6786			6.04734	3.42594			Average	96.7333	96.4333	85.5333	86.5667	81.8333	84.7			86.5667	0.851447
	Average	0.287976	0.203917	0.205545	0.192006	0.189257	0.191946		SD	0.00242515	0.0310145	0.0150211	0.0256498	0.0111318	0.0271734			Average	38.2493	39.7	6.8	7.95409	12.5023	8.53333		SD	0.450925	1.09697	6.52253	2.20303	5.44457	1.47309			81.8333	0.813834
	SD	0.00615683	0.0354496	0.0353168	0.0113539	0.0065265	0.0187673		SEM	0.00140016	0.0179062	0.00867242	0.0148089	0.00642693	0.0156886			SD	3.28963	6.74463	3.56791	3.23313	6.05865	0.85049		SEM	0.260342	0.633333	3.76578	1.27192	3.14342	0.85049			84.7	0.813947
	SEM	0.00355465	0.0204669	0.0203902	0.00655515	0.00376808	0.0108353											SEM	1.64481	3.89401	2.05994	1.61656	3.02933	0.491031											49.3333	0.495091
	Ptprd	Ctx	Ob	Thal	Hpp	Stri	Cbl											Ptprd	Ctx	Ob	Thal	Hpp	Stri	Cbl											40.6667	0.389805
	meA1-2+	0.154042	0.204015	0.131443	0.146995	0.178022	0.192946											meA1-2+	0.671463	0.6	7.1	4.67919	2.57335	11.4											52.8333	0.533546
		0.16441	0.164369	0.117405	0.128256	0.139948	0.195864												0.983607	0.5	5.8	6.6486	5.98544	11.5											27.5	0.25597
		0.149188	0.168398	0.0993783	0.112138	0.162659	0.167938												0.80194	0.5	6.4	14.284	3.77469	10.5											41.9	0.403487
																			0.310446			8.42456	7.00528												31.7	0.255588
	Average	0.15588	0.178927	0.116075	0.12913	0.16021	0.185583											Average	0.691864	0.533333	6.43333	8.50908	4.83469	11.1333											6.0346	0.0930999
	SD	0.00777569	0.0218197	0.0160737	0.0174449	0.0191547	0.0153502											SD	0.284679	0.057735	0.650641	4.14271	2.02262	0.550757											14.3151	0.149246
	SEM	0.00448929	0.0125976	0.00928013	0.0100718	0.011059	0.00886247											SEM	0.14234	0.0333333	0.375648	2.07135	1.01131	0.31798											3.74188	0.0413333
	Ptprd	Ctx	Ob	Thal	Hpp	Stri	Cbl											Ptprd	Ctx	Ob	Thal	Hpp	Stri	Cbl											11.9165	0.134957
	meA1+2-	0.149326	0.0687496	0.272064	0.212414	0.291237	0.173021											meA1+2-	5.85132	4.6	38.9	48.0353	22.551	17.8											9.69787	0.107
		0.140033	0.0663407	0.237337	0.20114	0.229224	0.160288												8.04769	5.1	41.6	34.1989	25.3116	22.6											6.22255	0.0926667
		0.156604	0.0545529	0.227503	0.187679	0.239844	0.170494												8.05669	6.1	44.2	30.6796	53.1962	17.8											38.2493	0.287976
																			4.43755			52.8829	39.4069												39.7	0.203917
	Average	0.148654	0.0632144	0.245635	0.200411	0.253435	0.167934											Average	6.59831	5.26667	41.5667	41.4492	35.1164	19.4											6.8	0.205545
	SD	0.0083058	0.00759715	0.0234106	0.0123836	0.0331652	0.00674119											SD	1.77525	0.763763	2.65016	10.6873	14.134	2.77128											7.95409	0.192006
	SEM	0.00479536	0.00438621	0.0135161	0.00714967	0.0191479	0.00389203											SEM	0.887623	0.440959	1.53007	5.34367	7.06701	1.6											12.5023	0.189257
	Ptprd	Ctx	Ob	Thal	Hpp	Stri	Cbl											Ptprd	Ctx	Ob	Thal	Hpp	Stri	Cbl											8.53333	0.191946
	meA1-2-	0.404464	0.488737	0.430103	0.439136	0.337293	0.337293											meA1-2-	55.3477	61.1	48.9	42.0084	59.0005	62.6											0.691864	0.15588
		0.41465	0.563697	0.430008	0.475451	0.438244	0.438244												53.4128	56	48.2	51.1485	53.5728	56.4											0.533333	0.178927
		0.403356	0.60939	0.438124	0.520772	0.41576	0.41576												48.508	46.4	38.5	42.5485	27.4512	63.8											6.43333	0.116075
																			60.5734			32.6452	50.1619												8.50908	0.12913
	Average	0.40749	0.553941	0.432745	0.478453	0.397099	0.397099											Average	54.4605	54.5	45.2	42.0877	47.5466	60.9333											4.83469	0.16021
	SD	0.00622548	0.0609154	0.00465879	0.0409007	0.0529997	0.0529997											SD	4.98947	7.46391	5.81292	7.56038	13.8825	3.97157											11.1333	0.185583
	SEM	0.00359428	0.0351695	0.00268976	0.023614	0.0305994	0.0305994											SEM	2.49474	4.30929	3.35609	3.78019	6.94125	2.29298											6.59831	0.148654
																																			5.26667	0.0632144
																																			41.5667	0.245635
																																			41.4492	0.200411
																																			35.1164	0.253435
																																			19.4	0.167934
	RNA-seq								RNA-seq									RT-PCRs																	54.4605	0.40749
	Ptprf	Ctx	Ob	Thal	Hpp	Stri	Cbl		Ptprf	Ctx	Ob	Thal	Hpp	Stri	Cbl			Ptprf	Ctx	Ob	Thal	Hpp	Stri	Cbl		Ptprf	Ctx	Ob	Thal	Hpp	Stri	Cbl			54.5	0.553941
	meA+	0.459426	0.377868	0.542029	0.272162	0.409863	0.212698		meB+	0.0905101	0.141104	0	0.13218	0.101896	0.10411			meA+	55.1	41.7	60.2	29.3	31.1	30.9		meB+	16.0452	25.1404	4.8	20.6184	4.8	14			45.2	0.432745
		0.494201	0.388846	0.550872	0.269187	0.331683	0.280289			0.0905278	0.159674	0.051497	0.10099	0.0876452	0.00148588				42.5	46.6	51.3	29.5	35.9	35.8			13.8053	29.2965	4.3	25.5884	13.3	12			42.0876	0.478453
		0.531646	0.402701	0.507738	0.226562	0.468915	0.273775			0	0.128674	0.0607595	0.124324	0.101395	0.0810811				50.4	33.7	47	23.7	58.7	28.4			11.0657	23.5106	3.3	18.3137	14	1.8			47.5466	0.397099
	Average	0.495091	0.389805	0.533546	0.25597	0.403487	0.255588		Average	0.060346	0.143151	0.0374188	0.119165	0.0969787	0.0622255			Average	49.3333	40.6667	52.8333	27.5	41.9	31.7			18.4537			17.3495					60.9333	0.454537
	SD	0.0361182	0.0124438	0.022784	0.0255113	0.0688375	0.0372857		SD	0.0522612	0.0156012	0.0327349	0.0162224	0.00808695	0.0538475			SD	6.36736	6.51178	6.73226	3.29242	14.7458	3.76431		Average	14.8425	25.9825	4.13333	20.4675	10.7	9.26667		Average	30.174	0.299603
	SEM	0.0208528	0.00718445	0.0131544	0.014729	0.0397434	0.0215269		SEM	0.030173	0.00900733	0.0188995	0.00936601	0.004669	0.0310889			SEM	3.6762	3.75958	3.88687	1.90088	8.51352	2.17332		SD	3.15317	2.98345	0.763763	3.67909	5.12152	6.54319		SD	27.4496	0.245691
																										SEM	1.57659	1.7225	0.440959	1.83954	2.95691	3.77771		SEM	3.73541	0.0334343
																																		Adjusted P Value	<0.0001
																																		two-tailed correlation tubular results

## Sheet: Fig. 2
		Fig. 2d
		meA1+meA2+ (normalized with e60)					meA1+meA2+ (normalized with e61)
		Ctx	Hpp	Stri			Ctx	Hpp	Stri
		0.988418	0.768152	1.03165			1.07897	0.850847	1.03667
		0.973873	0.756724	1.01592			1.08424	0.853685	0.982722
		1.07891	0.798078	1.02214			1.17015	0.872241	1.07792
	Average	1.01373	0.774318	1.02324		Average	1.11112	0.858924	1.03244
	SD	0.0569091	0.0213555	0.00791904		SD	0.0511916	0.0116197	0.0477414
	SEM	0.0328565	0.0123296	0.00457206		SEM	0.0295555	0.00670863	0.0275635
	Adjusted P Value	Ctx vs. Hpp	0.0005			Adjusted P Value	Ctx vs. Hpp	0.0008
		Ctx vs. Stri	0.939				Ctx vs. Stri	0.1459
	Ordinary one-way ANOVA Tukey's multiple comparisons test
		Fig. 2f
		meA1+meA2+ (normalized with e60)			meA1+meA2+ (normalized with e61)					meA1-meA2+ (normalized with e60)			meA1-meA2+ (normalized with e61)					meA1+meA2- (normalized with e60)			meA1+meA2- (normalized with e61)					meA1-meA2- (normalized with e60)			meA1-meA2- (normalized with e61)
		Ctx	Hpp	Stri	Ctx	Hpp	Stri			Ctx	Hpp	Stri	Ctx	Hpp	Stri			Ctx	Hpp	Stri	Ctx	Hpp	Stri			Ctx	Hpp	Stri	Ctx	Hpp	Stri
		1	0.436387	1.08163	1	0.365415	1.06177			1	1.2654	1.0505	1	1.0596	1.03121			1	7.4378	5.05238	1	6.22815	4.9596			1	1.72359	1.5919	1	1.44328	1.56267
		1	0.412162	1.03773	1	0.415419	1.08715			1	1.33461	1.22093	1	1.34516	1.27907			1	2.87831	2.27448	1	2.90105	2.38278			1	1.68832	1.73887	1	1.70166	1.82167
		1	0.133495	0.555013	1	0.139144	0.607612			1	0.704273	0.773464	1	0.734076	0.846766			1	1.57252	1.71569	1	1.63907	1.87829			1	0.794117	0.620218	1	0.827721	0.678996
		1	0.076887	0.750861	1	0.083165	0.74421			1	1.05312	0.916779	1	1.13911	0.908659			1	1.77791	1.51554	1	1.92307	1.50212			1	1.01642	0.864363	1	1.09941	0.856707
	Average	1	0.207515	0.781202	1	0.212576	0.812989		Average	1	1.03067	0.970391	1	1.07278	1.0115		Average	1	2.07624	1.83524	1	2.1544	1.92106		Average	1	1.16628	1.07448	1	1.2096	1.11913
	SD	0	0.179476	0.242786	0	0.177883	0.247054		SD	0	0.315768	0.2285	0	0.310893	0.233779		SD	0	0.702156	0.393341	0	0.662031	0.44189		SD	0	0.465557	0.588185	0	0.447267	0.614878
	SEM	0	0.10362	0.140172	0	0.102701	0.142637		SEM	0	0.182309	0.131924	0	0.179494	0.134972		SEM	0	0.40539	0.227095	0	0.382224	0.255125		SEM	0	0.26879	0.339589	0	0.25823	0.355
	Adjusted P Value	Ctx vs. Hpp	0.0007		Ctx vs. Hpp	0.0004			Adjusted P Value	Ctx vs. Hpp	0.8108		Ctx vs. Hpp	0.8562			Adjusted P Value	Ctx vs. Hpp	0.2074		Ctx vs. Hpp	0.1611			Adjusted P Value	Ctx vs. Hpp	0.5747		Ctx vs. Hpp	0.605
		Ctx vs. Stri	0.5216		Ctx vs. Stri	0.5639				Ctx vs. Stri	0.9972		Ctx vs. Stri	0.9902				Ctx vs. Stri	0.4518		Ctx vs. Stri	0.3073				Ctx vs. Stri	0.7766		Ctx vs. Stri	0.6859

## Sheet: Fig. 3
		Fig. 3d
		Ptprs meA	Cortex					Ptprs meB	Cortex						Ptprd meA	Cortex					Ptprd meB	Cortex					Ptprf meA	Cortex					Ptprf meB	Cortex
			Emx1	Sst	Pvalb				Emx1	Sst	Pvalb					Emx1	Sst	Pvalb				Emx1	Sst	Pvalb				Emx1	Sst	Pvalb				Emx1	Sst	Pvalb
			+	+	+				+	+	+					+	+	+				+	+	+				+	+	+				+	+	+
		meA+	6.1	7.9	18.6			meB+	62.1	8.1	94.2				meA1+2+	31.1	54.3	11.3			meB+	98.2	62.4	83.2			meA+	14.2	99.3	99.3			meB+	8.1	7.2	8.1
			2.5	8.2	21.3				59.2	7.8	96					33.7	62.2	10.2				97.8	76.6	79.6				20.2	99.9	99.5				8.3	6.9	7.9
			4.2	14.3	20.2				50.2	7.9	93					30.9	52.9	9.1				98	66.3	80.4				22.3	99	98.3				7.8	8.1	8.3
		Average	4.26667	10.1333	20.0333			Average	57.1667	7.93333	94.4				Average	31.9	56.4667	10.2			Average	98	68.4333	81.0667			Average	18.9	99.4	99.0333			Average	8.06667	7.4	8.1
		SD	1.80093	3.61156	1.35769			SD	6.20511	0.152753	1.50997				SD	1.56205	5.01431	1.1			SD	0.2	7.33644	1.89033			SD	4.20357	0.458258	0.64291			SD	0.251661	0.6245	0.2
		SEM	1.03976	2.08513	0.783865			SEM	3.58252	0.0881917	0.87178				SEM	0.90185	2.89501	0.635085			SEM	0.11547	4.23569	1.09138			SEM	2.42693	0.264575	0.371184			SEM	0.145297	0.360555	0.11547
															meA1-2+	16.6	23.8	5.9
																17.3	23.7	7.2
																16	27.7	8.1
															Average	16.6333	25.0667	7.06667
															SD	0.650641	2.28108	1.10604
															SEM	0.375648	1.31698	0.638575
															meA1+2-	2	0.8	70.6
		Fig. 3e														1.2	1.1	67.3
		Ptprs meA	Olfactory bulb					Ptprs meB	Olfactory bulb							1.5	2.3	71.1			Ptprd meB	Olfactory bulb					Ptprf meA	Olfactory bulb					Ptprf meB	Olfactory bulb
			Emx1	Sst	Pvalb				Emx1	Sst	Pvalb				Average	1.56667	1.4	69.6667				Emx1	Sst	Pvalb				Emx1	Sst	Pvalb				Emx1	Sst	Pvalb
			+	+	+				+	+	+				SD	0.404145	0.793725	2.06478				+	+	+				+	+	+				+	+	+
		meA+	6.6	2.1	7.5			meB+	11.1	92.2	91.1				SEM	0.233333	0.458258	1.1921			meB+	85.2	72.6	65.8			meA+	54.2	75.4	8			meB+	7.7	7.5	99
			5.2	4	8				11.9	96.6	92.8				meA1-2-	50.2	21.1	12.2				86.6	71.7	65.6				54.4	76.8	9.7				7.2	6.8	98.7
			6	4.1	6.4				11.8	96.4	92.7					47.8	13	15.3				85.7	73.7	64.5				52	78.9	11.6				8.2	6.5	98.1
		Average	5.93333	3.4	7.3			Average	11.6	95.0667	92.2					51.6	17.2	11.7			Average	85.8333	72.6667	65.3			Average	53.5333	77.0333	9.76667			Average	7.7	6.93333	98.6
		SD	0.702377	1.12694	0.818535			SD	0.43589	2.48462	0.953939				Average	49.8667	17.1	13.0667			SD	0.70946	1.00167	0.7			SD	1.33167	1.76163	1.80093			SD	0.5	0.51316	0.458258
		SEM	0.405518	0.650641	0.472582			SEM	0.251661	1.4345	0.550757				SD	1.9218	4.05093	1.95021			SEM	0.409607	0.578312	0.404145			SEM	0.768838	1.01708	1.03976			SEM	0.288675	0.296273	0.264575
															SEM	1.10955	2.3388	1.12596
															Ptprd meA	Olfactory bulb
																Emx1	Sst	Pvalb
																+	+	+
															meA1+2+	32.4	17.4	15.6
																32.6	17.3	17.3
																32.5	16.1	12.2
		Ptprs meA	Thalamus					Ptprs meB	Thalamus						Average	32.5	16.9333	15.0333			Ptprd meB	Thalamus					Ptprf meA	Thalamus					Ptprf meB	Thalamus
			Emx1	Sst	Pvalb				Emx1	Sst	Pvalb				SD	0.1	0.723418	2.59679				Emx1	Sst	Pvalb				Emx1	Sst	Pvalb				Emx1	Sst	Pvalb
			+	+	+				+	+	+				SEM	0.057735	0.417665	1.49926				+	+	+				+	+	+				+	+	+
		meA+	11.8	0.6	2			meB+	99.5	88.7	59.4				meA1-2+	12.1	13.9	1			meB+	84.2	88.7	85.2			meA+	28.1	2.1	0.5			meB+	1	8.1	99.9
			7	0.6	0.5				99.9	88.4	33.8					17.4	11.3	8.1				83.2	88.5	79.8				27.5	1.8	0.1				1.5	2.7	99.6
			8.9	1.1	3				99.9	89.5	54.2					16	7.2	5				79.8	89.5	82.3				22	0.9	0.1				1	4.1	99.3
		Average	9.23333	0.766667	1.83333			Average	99.7667	88.8667	49.1333				Average	15.1667	10.8	4.7			Average	82.4	88.9	82.4333			Average	25.8667	1.6	0.233333			Average	1.16667	4.96667	99.6
		SD	2.4173	0.288675	1.25831			SD	0.23094	0.568624	13.5312				SD	2.74651	3.37787	3.55949			SD	2.30651	0.52915	2.70247			SD	3.36204	0.6245	0.23094			SD	0.288675	2.80238	0.3
		SEM	1.39563	0.166667	0.726483			SEM	0.133333	0.328295	7.81224				SEM	1.5857	1.95021	2.05508			SEM	1.33167	0.305505	1.56027			SEM	1.94108	0.360555	0.133333			SEM	0.166667	1.61795	0.173205
															meA1+2-	9.7	20.6	7.8
																5.1	23.1	12
																10.3	28.5	4.4
															Average	8.36667	24.0667	8.06667
															SD	2.84488	4.03774	3.80701
															SEM	1.64249	2.33119	2.19798
															meA1-2-	45.8	48.2	75.6
		Fig. 3g														44.8	48.2	61.8
		Ptprs meA	Hippocampus					Ptprs meB	Hippocampus							41.2	48.2	78.4			Ptprd meB	Hippocampus					Ptprf meA	Hippocampus					Ptprf meB	Hippocampus
			Emx1	Sst	Pvalb				Emx1	Sst	Pvalb				Average	43.9333	48.2	71.9333				Emx1	Sst	Pvalb				Emx1	Sst	Pvalb				Emx1	Sst	Pvalb
			+	+	+				+	+	+				SD	2.41937	8.70234e-15	8.88669				+	+	+				+	+	+				+	+	+
		meA+	1.9	7.7	7.2			meB+	79.5	90.3	85.8				SEM	1.39682	5.0243e-15	5.13074			meB+	90.2	89.2	87.2			meA+	22.4	45.7	78.3			meB+	95.8	99.8	9.1
			3.9	9.8	12.8				62.2	84.9	91.7											89.8	88.7	88				29.5	40.2	78				91.3	99.5	8.8
			6.6	10.5	17.7				74.4	86.8	82				Ptprd meA	Thalamus						90.4	87.9	90.1				26.2	36.7	77.9				91.2	99.5	8.9
		Average	4.13333	9.33333	12.5667			Average	72.0333	87.3333	86.5					Emx1	Sst	Pvalb			Average	90.1333	88.6	88.4333			Average	26.0333	40.8667	78.0667			Average	92.7667	99.6	8.93333
		SD	2.35867	1.45717	5.25389			SD	8.88951	2.73922	4.88774					+	+	+			SD	0.305505	0.655744	1.49778			SD	3.55293	4.53689	0.208167			SD	2.62742	0.173205	0.152753
		SEM	1.36178	0.841295	3.03333			SEM	5.13236	1.58149	2.82194				meA1+2+	27.8	30.7	4.5			SEM	0.176383	0.378594	0.864741			SEM	2.05129	2.61937	0.120185			SEM	1.51694	0.1	0.0881917
																24.5	34.4	0.3
																21.4	35	0
															Average	24.5667	33.3667	1.6
															SD	3.20052	2.32881	2.51595
															SEM	1.84782	1.34454	1.45258
															meA1-2+	0.4	17.8	0.5
																3	17.1	5.3
		Fig. 3h														0.3	15.3	5
		Ptprs meA	Striatum					Ptprs meB	Striatum						Average	1.23333	16.7333	3.6			Ptprd meB	Striatum					Ptprf meA	Striatum					Ptprf meB	Striatum
			Sst	Pvalb	Drd1	Drd2			Sst	Pvalb	Drd1	Drd2			SD	1.5308	1.2897	2.68887				Sst	Pvalb	Drd1	Drd2			Sst	Pvalb	Drd1	Drd2			Sst	Pvalb	Drd1	Drd2
			+	+	+	+			+	+	+	+			SEM	0.883805	0.74461	1.55242				+	+	+	+			+	+	+	+			+	+	+	+
		meA+	22.8	12	11.2	2.2		meB+	77.5	4.8	66.3	74.3			meA1+2-	11.2	7.9	86.1			meB+	75.6	79.8	81.9	60.4		meA+	1.2	10.2	1.7	2.5		meB+	62.3	97.5	7.2	56.2
			26	11.5	10.8	2.8			60.9	4.6	69.5	79.6				8.8	5.3	84.5				71.6	87	84.5	58.9			0.9	15.4	2.2	2.6			62.5	94.6	8.4	62.4
			24.8	11.8	10.2	2.5			74.6	9.1	73.7	78.5				11.9	4.6	86.2				77.5	85.7	81.5	52.3			1.2	15	4.5	1.6			59.5	91.4	7.8	62.2
		Average	24.5333	11.7667	10.7333	2.5		Average	71	6.16667	69.8333	77.4667			Average	10.6333	5.93333	85.6			Average	74.9	84.1667	82.6333	57.2		Average	1.1	13.5333	2.8	2.23333		Average	61.4333	94.5	7.8	60.2667
		SD	1.61658	0.251661	0.503322	0.3		SD	8.86623	2.54231	3.71124	2.79702			SD	1.62583	1.73877	0.953939			SD	3.01164	3.8371	1.62891	4.30929		SD	0.173205	2.89367	1.49332	0.550757		SD	1.6773	3.05123	0.6	3.52326
		SEM	0.933333	0.145297	0.290593	0.173205		SEM	5.11892	1.4678	2.14269	1.61486			SEM	0.938675	1.00388	0.550757			SEM	1.73877	2.21535	0.940449	2.48797		SEM	0.1	1.67066	0.862168	0.31798		SEM	0.968389	1.76163	0.34641	2.03415
															meA1-2-	60.6	43.7	8.9
																63.7	43.2	9.8
																66.3	45.2	8.8
															Average	63.5333	44.0333	9.16667
															SD	2.85365	1.04083	0.550757
															SEM	1.64756	0.600925	0.31798
															Ptprd meA	Hippocampus
																Emx1	Sst	Pvalb
																+	+	+
															meA1+2+	44	63.1	37.9
																42.6	61.6	39.8
																45.6	61.5	39.9
															Average	44.0667	62.0667	39.2
															SD	1.50111	0.896289	1.12694
															SEM	0.866667	0.517472	0.650641
															meA1-2+	5.1	7.4	12.7
																7	8.7	11.7
																7.9	9.3	12
															Average	6.66667	8.46667	12.1333
															SD	1.42945	0.971253	0.51316
															SEM	0.825295	0.560753	0.296273
															meA1+2-	9.9	6.4	12.3
																10.4	5.5	13.6
																7.8	8.3	12
															Average	9.36667	6.73333	12.6333
															SD	1.37961	1.42945	0.85049
															SEM	0.79652	0.825295	0.491031
															meA1-2-	41	23.2	37.1
																39.9	24.3	35
																38.7	20.8	36
															Average	39.8667	22.7667	36.0333
															SD	1.15036	1.78979	1.0504
															SEM	0.664162	1.03333	0.606447
															Ptprd meA	Striatum
																Sst	Pvalb	Drd1	Drd2
																+	+	+	+
															meA1+2+	42.7	1.5	23.3	15.8
																38.7	2.1	22.2	14.6
																39.9	2	22.6	15.4
															Average	40.4333	1.86667	22.7	15.2667
															SD	2.05264	0.321455	0.556776	0.61101
															SEM	1.18509	0.185592	0.321455	0.352767
															meA1-2+	35	2.9	23.8	42
																38.8	6.8	25.7	41.9
																37	2.1	26.2	44.7
															Average	36.9333	3.93333	25.2333	42.8667
															SD	1.90088	2.51462	1.26623	1.5885
															SEM	1.09747	1.45182	0.731057	0.917121
															meA1+2-	7.1	66	4.7	38.7
																6.1	59.4	5.1	41.8
																6.4	68	8.6	38.9
															Average	6.53333	64.4667	6.13333	39.8
															SD	0.51316	4.50037	2.14554	1.73494
															SEM	0.296273	2.59829	1.23873	1.00167
															meA1-2-	15.1	29.7	48.1	3.4
																16.4	31.7	47	1.8
																16.7	27.9	42.6	1
															Average	16.0667	29.7667	45.9	2.06667
															SD	0.85049	1.90088	2.91033	1.22202
															SEM	0.491031	1.09747	1.68028	0.705534

## Sheet: Fig. 4
		Fig. 4e
		Ptprs meA	Cortex		Thalamus		Hippocampus		Striatum				Ptprs meB	Cortex		Thalamus		Hippocampus		Striatum
			+	-	+	-	+	-	+	-				+	-	+	-	+	-	+	-
		meA1+2+	5	3.4	2.5	5.4	26.2	5.5	16.1	1.5			meB+	53.5	6.5	13.1	5.8	14.8	5.6	73.4	34.9
			6.3	3.8	2.2	5.3	20.5	6.3	11.6	4.8				62.5	3.4	13.8	9.9	20.1	3	81.3	26.9
			8.9	4.1	1.7	4.2	29.1	7.3	16	9.7				84.2	5.7	14.2	14	18.9	5.2	71.2	24
		Average	6.73333	3.76667	2.13333	4.96667	25.2667	6.36667	14.5667	5.33333			Average	66.7333	5.2	13.7	9.9	17.9333	4.6	75.3	28.6
		SD	1.98578	0.351188	0.404145	0.665833	4.37531	0.90185	2.5697	4.12593			SD	15.7817	1.60935	0.556776	4.1	2.77909	1.4	5.31131	5.64535
		SEM	1.14649	0.202759	0.233333	0.384419	2.52609	0.520683	1.48361	2.38211			SEM	9.11159	0.929157	0.321455	2.36714	1.60451	0.80829	3.06649	3.25935
		meA1-2+	6.6	3.8	1.6	2	8.1	5.3	9.1	2.5
			9.1	2.7	1.2	2.5	9.1	5.4	7.3	5.2
			6.4	4.4	1.4	2.2	9.6	1.7	20.4	7.7
		Average	7.36667	3.63333	1.4	2.23333	8.93333	4.13333	12.2667	5.13333
		SD	1.50444	0.862168	0.2	0.251661	0.763763	2.10792	7.10094	2.60064
		SEM	0.868588	0.497773	0.11547	0.145297	0.440959	1.21701	4.09973	1.50148
		meA1+2-	88	7.8	3.7	4.4	65.2	5.5	74.4	7.1
			82.4	4.9	4	2.7	69.9	7.2	79.7	8.7			Ptprd meB	Cortex		Thalamus		Hippocampus		Striatum			Ptprf meA	Cortex		Thalamus		Hippocampus		Striatum			Ptprf meB	Cortex		Thalamus		Hippocampus		Striatum
			83.9	5.4	3.2	2.2	61.1	7.6	62.5	10.1				+	-	+	-	+	-	+	-			+	-	+	-	+	-	+	-			+	-	+	-	+	-	+	-
		Average	84.7667	6.03333	3.63333	3.1	65.4	6.76667	72.2	8.63333			meB+	95.3	47.4	64.6	53.4	97.2	57.2	98.9	51.5		meA+	4.1	6.1	20.6	4.5	6.1	99.6	12.6	89.4		meB+	15.7	9.7	11.6	9.5	9.5	7.5	9.2	10.9
		SD	2.89885	1.55027	0.404145	1.15326	4.40341	1.11505	8.80852	1.50111				96.4	50.3	64.6	54.5	92.5	55.8	99.5	50.4			13.8	2.7	20.4	8	10.5	99.3	3.7	81.7			16.1	7.8	7.5	3.2	7.7	4.3	12.5	11
		SEM	1.67365	0.895048	0.233333	0.665833	2.54231	0.643774	5.0856	0.866667				97.1	51.2	66.2	56.1	98.8	55.8	99.3	51.5			12.9	0.8	22.6	7.2	11.2	99.3	6.8	75.9			13	12.6	4.2	11.8	6.8	6.1	9.3	11.9
		meA1-2-	0.4	85	92.2	88.2	0.4	83.7	0.4	88.9			Average	96.2667	49.6333	65.1333	54.6667	96.1667	56.2667	99.2333	51.1333		Average	10.2667	3.2	21.2	6.56667	9.26667	99.4	7.7	82.3333		Average	14.9333	10.0333	7.76667	8.16667	8	5.96667	10.3333	11.2667
			2.2	88.6	92.7	88.6	0.5	81.1	1.4	81.2			SD	0.907377	1.98578	0.92376	1.35769	3.27465	0.80829	0.305505	0.635085		SD	5.35942	2.68514	1.21655	1.83394	2.76466	0.173205	4.51774	6.77225		SD	1.68622	2.4173	3.7072	4.45234	1.37477	1.60416	1.87705	0.550757
			0.8	86.2	93.6	91.3	0.2	83.4	1.1	72.4			SEM	0.523874	1.14649	0.533333	0.783865	1.89062	0.466667	0.176383	0.366667		SEM	3.09426	1.55027	0.702377	1.05883	1.59618	0.1	2.60832	3.90996		SEM	0.973539	1.39563	2.14035	2.57056	0.793725	0.926163	1.08372	0.31798
		Average	1.13333	86.6	92.8333	89.3667	0.366667	82.7333	0.966667	80.8333
		SD	0.945163	1.83303	0.70946	1.68622	0.152753	1.42244	0.51316	8.25611
		SEM	0.54569	1.0583	0.409607	0.973539	0.0881917	0.821246	0.296273	4.76667
		Ptprd meA	Cortex		Thalamus		Hippocampus		Striatum
			+	-	+	-	+	-	+	-
		meA1+2+	38.6	7.7	11.6	22.5	20	10.4	31.6	12.4
			47.5	7	13	26.3	18.7	10.6	30.9	12.5
			37.5	6.6	10.4	13.7	24.7	11	35.1	13.2
		Average	41.2	7.1	11.6667	20.8333	21.1333	10.6667	32.5333	12.7
		SD	5.48361	0.556776	1.30128	6.46323	3.15647	0.305505	2.25019	0.43589
		SEM	3.16596	0.321455	0.751295	3.73155	1.82239	0.176383	1.29915	0.251661
		meA1-2+	12.8	60.2	12.7	13.6	6	4.3	29.8	9.8
			9	54.2	9.2	8.9	6.1	3	27.3	12
			18.8	68.1	13.9	13	8.4	6.6	25	6.8
		Average	13.5333	60.8333	11.9333	11.8333	6.83333	4.63333	27.3667	9.53333
		SD	4.94099	6.97161	2.44199	2.55799	1.35769	1.823	2.40069	2.61024
		SEM	2.85268	4.02506	1.40989	1.47686	0.783865	1.05251	1.38604	1.50702
		meA1+2-	34.8	29	67.2	57.3	41.2	30.1	3	44.2
			35	34.6	60.4	56.3	39.1	32	1.6	42.7
			34.2	22.7	61.5	53.6	35.5	30.8	1.8	47.9
		Average	34.6667	28.7667	63.0333	55.7333	38.6	30.9667	2.13333	44.9333
		SD	0.416333	5.95343	3.65011	1.91398	2.88271	0.960902	0.757188	2.67644
		SEM	0.24037	3.43721	2.10739	1.10504	1.66433	0.554777	0.437163	1.54524
		meA1-2-	13.8	3.1	8.5	6.6	32.8	55.1	35.7	33.5
			8.5	4.2	17.3	8.5	36	54.4	40.2	32.8
			9.5	2.6	14.2	19.7	41.4	51.5	38.1	32
		Average	10.6	3.3	13.3333	11.6	36.7333	53.6667	38	32.7667
		SD	2.81603	0.818535	4.46356	7.07884	4.34665	1.90875	2.25167	0.750555
		SEM	1.62583	0.472582	2.57704	4.08697	2.50954	1.10202	1.3	0.433333
		Fig. 4f
		Ptprs meA	CA3		SuB		EC						Ptprs meB	CA3		SuB		EC
			+	-	+	-	+	-						+	-	+	-	+	-
		meA1+2+	1.4	0.8	0.3	0.1	0.2	0.8					meB+	98.8	6.1	9.6	99.5	97	97.2
			2.2	1.1	0.6	0.2	0.9	2.2						99.5	3.6	0.7	97.4	98.2	96
			2.3	1.7	0.8	0.1	2	1.2						98.7	6.4	11.1	98.3	97.5	98.3
		Average	1.96667	1.2	0.566667	0.133333	1.03333	1.4					Average	99	5.36667	7.13333	98.4	97.5667	97.1667
		SD	0.493288	0.458258	0.251661	0.057735	0.907377	0.72111					SD	0.43589	1.53731	5.62168	1.05357	0.602771	1.15036
		SEM	0.2848	0.264575	0.145297	0.0333333	0.523874	0.416333					SEM	0.251661	0.887568	3.24568	0.608276	0.34801	0.664162
		Ptprd meA	CA3		SuB		EC						Ptprd meB	CA3		SuB		EC			Ptprf meA	CA3		SuB		EC			Ptprf meB	CA3		SuB		EC
			+	-	+	-	+	-						+	-	+	-	+	-			+	-	+	-	+	-			+	-	+	-	+	-
		meA1+2+	5.5	6.5	27.5	14.4	18.9	29.5					meB+	73.8	76.4	85.2	79.6	56.2	74.6		meA+	0.9	40.9	0.8	11.5	1.3	33.5		meB+	98	97	98.2	99.2	23.2	97.2
			7.5	8.3	27.8	15.9	17.1	26.9						65.1	74.5	82.5	83	54.7	78.5			1.2	46	2.1	15.1	1.4	41.6			96.2	99.2	96.7	99.6	22	96.6
			4.7	11.6	20.8	14.3	18.5	32.4						64.1	75.7	83.2	80.3	53.6	74.6			0.9	47.1	0.4	14.7	0.5	41.7			98.2	98	98.2	98.9	24.2	98
		Average	5.9	8.8	25.3667	14.8667	18.1667	29.6					Average	67.6667	75.5333	83.6333	80.9667	54.8333	75.9		Average	1	44.6667	1.1	13.7667	1.06667	38.9333		Average	97.4667	98.0667	97.7	99.2333	23.1333	97.2667
		SD	1.44222	2.5865	3.95769	0.896289	0.945163	2.75136					SD	5.3351	0.960902	1.40119	1.79536	1.30512	2.25167		SD	0.173205	3.30807	0.888819	1.97315	0.493288	4.70567		SD	1.10151	1.10151	0.866025	0.351188	1.10151	0.702377
		SEM	0.832666	1.49332	2.28498	0.517472	0.54569	1.5885					SEM	3.08022	0.554777	0.808977	1.03655	0.75351	1.3		SEM	0.1	1.90992	0.51316	1.1392	0.2848	2.71682		SEM	0.635959	0.635959	0.5	0.202759	0.635959	0.405518
		meA1-2+	5.7	42.2	10	8.2	21.2	13.6
			10.7	43	15.2	3.4	14.2	15.1
			10.6	42.1	16.4	10.4	15.5	11.4
		Average	9	42.4333	13.8667	7.33333	16.9667	13.3667
		SD	2.85832	0.493288	3.40196	3.57957	3.72335	1.861
		SEM	1.65025	0.2848	1.96412	2.06667	2.14968	1.07445
		meA1+2-	46.7	7	14.3	9.4	10.8	7.6
			45.4	6.7	15.1	4.8	12.4	9.3
			45	10.4	15.1	9.1	11.4	9.8
		Average	45.7	8.03333	14.8333	7.76667	11.5333	8.9
		SD	0.888819	2.05508	0.46188	2.57358	0.80829	1.15326
		SEM	0.51316	1.1865	0.266667	1.48586	0.466667	0.665833
		meA1-2-	42.2	44.4	48.2	67.9	49.1	49.3
			36.5	42	41.8	75.9	56.2	48.7
			39.7	35.9	47.7	66.2	54.6	46.4
		Average	39.4667	40.7667	45.9	70	53.3	48.1333
		SD	2.85715	4.38216	3.55949	5.17977	3.72424	1.5308
		SEM	1.64958	2.53004	2.05508	2.99054	2.15019	0.883805

## Sheet: Fig. 5 
		Fig. 5d
		Nrxn1 SS#4+
		Naïve		CFC
		mKate2-	mKate2+	mKate2-	mKate2+	mKate2++
		1.2	2.5	0.4	4.5	30.8
		1.5	4	1.2	3.4	39.6
		0.8	7.4	2.2	10.3	27.2
	Average	1.16667	4.63333	1.26667	6.06667	32.5333
	SD	0.351188	2.51064	0.90185	3.7072	6.37913
	SEM	0.202759	1.44952	0.520683	2.14035	3.68299
		Fig. 5f
		Ptprs meA+							Ptprs meB+							Ptprd meA							Ptprd meB+							Ptprf meA+							Ptprf meB+
		Naïve		CFC					Naïve		CFC					Naïve		CFC					Naïve		CFC					Naïve		CFC					Naïve		CFC
		mKate2-	mKate2+	mKate2-	mKate2+	mKate2++			mKate2-	mKate2+	mKate2-	mKate2+	mKate2++			mKate2-	mKate2+	mKate2-	mKate2+	mKate2++			mKate2-	mKate2+	mKate2-	mKate2+	mKate2++			mKate2-	mKate2+	mKate2-	mKate2+	mKate2++			mKate2-	mKate2+	mKate2-	mKate2+	mKate2++
		1.2	2	0.4	8	3.6			79	84.7	83.9	86.7	94.1		meA1+2+	0.7	0.5	0.9	2.7	66.4			84.1	86.2	84	86.6	84.4			0.3	0.2	0.2	0.2	66.1			97.1	97.5	99.6	99.7	98
		1.2	2.8	0.9	1.4	1.3			78.7	79.3	75.4	83.3	97.4			1.5	0.4	0.6	2.1	63.9			82.3	81.5	94.5	84.9	86.7			0.2	0.1	0.1	0.2	91.1			95.7	98.5	99.4	99	99.5
		2	1.4	0.6	1.4	0.7			82	82.8	88.8	82.8	95.6			0.1	0.9	0.1	0.9	61.4			86.8	83.7	95.1	95.1	87.7			0.2	0.3	0.3	0.4	67.4			96	98.4	98.2	97.4	97.7
	Average	1.46667	2.06667	0.633333	3.6	1.86667		Average	79.9	82.2667	82.7	84.2667	95.7		Average	0.766667	0.6	0.533333	1.9	63.9		Average	84.4	83.8	91.2	88.8667	86.2667		Average	0.233333	0.2	0.2	0.266667	74.8667		Average	96.2667	98.1333	99.0667	98.7	98.4
	SD	0.46188	0.702377	0.251661	3.81051	1.5308		SD	1.82483	2.73922	6.78012	2.12211	1.65227		SD	0.702377	0.264575	0.404145	0.916515	2.5		SD	2.26495	2.3516	6.2426	5.46474	1.69214		SD	0.057735	0.1	0.1	0.11547	14.0735		SD	0.737111	0.550757	0.757188	1.17898	0.964365
	SEM	0.266667	0.405518	0.145297	2.2	0.883805		SEM	1.05357	1.58149	3.9145	1.2252	0.953939		SEM	0.405518	0.152753	0.233333	0.52915	1.44338		SEM	1.30767	1.35769	3.60416	3.15507	0.976957		SEM	0.0333333	0.057735	0.057735	0.0666667	8.12534		SEM	0.425572	0.31798	0.437163	0.680686	0.556776
															meA1-2+	31.9	2.2	1	1.7	0.4
																0.4	0.1	0.5	1.8	2.8
																1.3	1	1	3.2	5.2
															Average	11.2	1.1	0.833333	2.23333	2.8
															SD	17.9324	1.05357	0.288675	0.83865	2.4
															SEM	10.3533	0.608276	0.166667	0.484195	1.38564
															meA1+2-	6.7	13.5	1.9	1.4	1.2
																41.8	11.8	1.6	1.5	1.8
																39.9	40.3	6.2	10.2	1.3
															Average	29.4667	21.8667	3.23333	4.36667	1.43333
															SD	19.7394	15.9863	2.57358	5.05206	0.321455
															SEM	11.3965	9.22972	1.48586	2.91681	0.185592
															meA1-2-	60.7	83.8	96.1	94.2	32.1
																56.3	87.7	97.3	94.6	31.5
																58.7	57.8	92.6	85.6	32.2
															Average	58.5667	76.4333	95.3333	91.4667	31.9333
															SD	2.20303	16.2543	2.44199	5.08462	0.378594
															SEM	1.27192	9.38444	1.40989	2.93561	0.218581

## Sheet: Fig. 6
		Fig. 6c
		MeA1+MeA2+		MeA1-MeA2+		MeA1-MeA2-
		fΔC	fC	fΔC	fC	fΔC	fC
		1.92595	0.460173	0.706494	0.181853	0.916634	0.035423
		1.23078	0.292154	1.61324	0.195884	1.05465	0.057859
		0.647687	0.345587	0.987227	0.831484	1.08386	0.687368
		0.195585	0.110947	0.693041	0.190162	0.944858	0.181358
	Average	1	0.302215	1	0.349846	1	0.240502
	SD	0.748742	0.145507	0.430734	0.321144	0.0816684	0.304742
	SEM	0.374371	0.0727533	0.215367	0.160572	0.0408342	0.152371
		Fig. 6d
		Evoked EPSCs (CA3-CA1)
		Intensity (μA)	Control													Average	SD	SEM		PTPδ cKO														Average	SD	SEM
		20	16.8864	9.56217	139.77	76.7009	17.7002	9.76562	14.8519	20.752	9.15527	11.5967	21.9727	19.9382	20.3451	55.2133	37.3362	10.3552		13.4277	34.79	17.4967	16.4795	41.9108	10.9863	17.0898	15.8691	31.9417	28.89	22.9899	13.2243	12.207	10.5794	20.563	9.95756	2.66127
		40	133.667	15.6657	300.903	225.423	43.335	52.2868	125.732	26.0417	10.5794	17.0898	24.0072	38.4522	33.3659	110.497	91.237	25.3046		33.7728	70.3939	48.8281	18.3105	175.781	55.1351	110.677	19.1243	94.6045	65.1042	158.488	146.281	17.2933	16.276	73.5764	55.3657	14.7971
		60	271.2	148.926	392.659	312.704	96.8424	152.791	180.868	46.5902	69.987	23.1934	32.3486	76.0905	22.1761	169.811	119.539	33.1543		53.304	65.5111	177.205	16.8864	299.276	123.901	296.427	122.884	268.962	71.0042	272.013	271.2	127.36	42.9281	157.776	104.214	27.8524
		80	356.038	395.304	346.883	374.349	92.1631	220.947	308.838	127.157	94.8079	38.2487	38.2487	144.246	51.473	212.082	139.115	38.5835		60.2214	66.1214	194.092	28.0762	326.538	219.32	444.946	161.947	415.853	90.5355	337.524	318.197	207.723	68.7663	209.99	139.292	37.2273
		100	363.973	412.394	388.184	376.384	152.181	265.91	392.253	152.181	166.423	37.2315	62.4593	120.036	35.8073	225.032	146.101	40.5212		139.16	90.5355	247.599	26.8555	330.607	223.999	501.302	165.609	626.831	91.9596	366.414	350.342	216.471	72.8353	246.466	172.738	46.1661
		Fig. 6e
		Evoked EPSCs (SuB-CA1)
		Intensity (μA)	Control																Average	SD	SEM		PTPδ cKO												Average	SD	SEM
		20	37.8418	13.6312	7.12077	25.0244	20.3451	10.376	19.5312	19.3278	13.2243	10.5794	7.73112	16.0726	11.5967	11.5967	47.6074	27.0589	18.6666	11.1619	2.79047		9.35872	11.1898	18.1071	10.5794	13.0208	26.0417	14.2415	55.1351	24.4141	24.4141	14.8519	15.2588	19.7177	12.5155	3.61292
		40	112.915	21.1589	34.79	40.0797	79.1423	14.445	17.0898	52.2868	18.7174	19.5312	41.097	15.8691	38.6556	38.6556	183.512	57.1696	49.0697	44.4171	11.1043		20.3451	46.3867	40.6901	14.445	23.1934	99.4873	19.5312	164.591	25.8382	95.2148	25.4313	19.7347	49.5741	46.3348	13.3757
		60	284.831	71.0042	55.1351	76.9043	126.546	29.2969	43.7419	109.66	51.6764	47.6074	44.9626	17.7002	97.4528	34.5866	231.934	75.6836	87.4201	73.5504	18.3876		25.2279	143.026	102.946	31.1279	32.5521	123.495	25.4313	219.32	43.1315	153.809	44.9626	31.3314	81.3633	65.2262	18.8292
		80	352.987	162.15	97.2494	142.415	147.909	59.0007	66.7318	133.667	65.1042	52.4902	50.6592	22.583	188.192	62.4593	325.724	105.387	127.169	95.2707	23.8177		23.8037	191.65	119.425	85.6527	80.7699	189.412	20.5485	221.964	48.4212	253.906	69.987	40.4866	112.169	81.6613	23.5736
		100	404.46	182.699	169.678	163.371	209.554	77.1077	73.4456	164.795	73.2422	71.2077	54.7282	20.752	233.154	86.0596	408.935	163.981	159.823	114.283	28.5707		32.959	304.769	184.733	144.246	146.484	221.761	46.9971	284.017	88.2975	387.777	113.118	51.0661	167.185	113.046	32.6335
		Fig. 6f
		Evoked EPSCs (EC-CA1)
		Intensity (uA)	Control														Average	SD	SEM		PTPδ cKO												Average	SD	SEM
		20	19.5312	5.49316	14.0381	1.6276	20.3451	7.52767	8.54492	12.6139	10.1725	30.721	13.0208	9.15527	11.3932	7.52767	12.2652	7.31222	1.95427		13.4277	32.959	3.86556	13.2243	11.3932	14.6484	9.76562	18.1071	16.276	10.1725	17.0898	20.5485	15.1232	7.14916	2.06378
		40	37.6384	17.9036	15.2588	6.30697	22.7865	13.2243	16.8864	26.4486	15.6657	88.501	33.9762	9.76562	15.2588	10.9863	23.6148	20.6853	5.52839		21.7692	23.6003	12.4105	27.0589	18.7174	6.91732	21.9727	27.4658	31.3314	15.6657	36.6211	34.9935	23.2103	8.94697	2.58277
		60	35.1969	25.2279	34.5866	38.0453	28.4831	24.6175	35.8073	45.9798	16.6829	206.502	42.7246	17.2933	18.7174	19.1243	42.0707	48.2903	12.9061		31.5348	26.4486	20.1416	50.6592	72.2249	30.3141	39.0625	49.235	45.7764	16.6829	30.9245	50.4557	38.6217	15.747	4.54576
		80	42.9281	42.3177	51.0661	92.9769	24.6175	48.8281	51.473	59.611	17.7002	317.79	66.9352	28.89	21.1589	22.7865	63.5056	76.0583	20.3274		43.9453	37.6384	20.9554	98.6735	89.3148	20.1416	55.1351	63.0697	67.1387	17.7002	50.0488	86.6699	54.2026	27.8082	8.02755
		100	51.6764	47.8109	86.6699	146.688	29.0934	76.7009	64.6973	83.6182	31.5348	338.135	92.1631	51.0661	20.1416	33.7728	82.412	80.7588	21.5837		86.0596	40.2832	20.5485	140.584	106.608	39.0625	77.7181	105.998	114.136	31.5348	118.205	119.425	83.3469	40.7629	11.7672
		Fig. 6g				Fig. 6h				Fig. 6i
		NMDAR/AMPAR				NMDAR/AMPAR				NMDAR/AMPAR
		Control	PTPδ cKO			Control	PTPδ cKO			Control	PTPδ cKO
		0.840349	0.52526			0.701932	0.197414			0.192177	0.076899
		0.348274	0.087487			0.2769	0.337549			0.156143	0.142098
		0.693291	0.531544			0.095835	0.467689			0.08245	0.574382
		0.383925	0.232612			0.653079	0.30336			0.299085	0.064334
		0.090073	0.870782			0.541376	0.49122			0.398257	0.14521
		0.469993	0.491234			0.16157	0.670705			0.14521	0.338479
		0.342896	0.585172			0.153031	0.542066			0.196439	0.132497
		0.248065	0.684583			0.447285	1.46027			0.154402	0.231596
		0.133859	0.640807			0.472499	0.759891			0.405819	0.16511
		0.075926	1.81952			0.568948	1.17054			0.389898	0.190425
		0.444245	1.13968			0.107204	0.757287			0.196674	0.337384
		0.290007	0.34174			0.326565	0.533892			0.211156	0.097664
		0.049814	1.72475			0.31189				0.097505
			0.779936			0.308199				0.256416
	Average	0.339286	0.746794			0.240328			Average	0.227259	0.208007
	SD	0.237132	0.507108			0.214695			SD	0.108082	0.146068
	SEM	0.0657687	0.13553		Average	0.348833	0.64099		SEM	0.0288862	0.0421661
	Adjusted P Value	0.0125			SD	0.193564	0.36391
	non-parametric Mann Whitney U-test				SEM	0.048391	0.105052
					Adjusted P Value	0.015
					non-parametric Mann Whitney U-test
		Fig. 6j
		EPSC-PPRs (CA3-CA1)
		ISI (ms)	Control													Average	SD	SEM		PTPδ cKO														Average	SD	SEM
		50	1.01814	4.90399	2.22768	2.26104	2.90127	1.46206	2.112	3.2064	1.4156	1.81742	1.75396	1.82577	1.7817	2.20669	1.00187	0.277868		1.69437	2.02395	2.35287	2.02395	1.96233	0.859588	1.57025	4.60436	1.53276	1.28943	2.40431	1.75096	2.28872	2.40431	2.05444	0.861236	0.230175
		100	0.808436	2.74962	0.678615	1.80025	2.22631	1.04392	1.48688	1.64452	1.31622	2.06264	1.60784	1.75557	2.13946	1.64002	0.587547	0.162956		2.84055	1.94205	1.22876	1.94205	2.07223	1.10326	0.51917	1.62739	1.33187	2.4448	1.53489	2.30416	1.92705	1.53489	1.73951	0.599607	0.160252
		200	0.528633	1.33655	1.83826	0.520702	1.20987	0.513028	1.19864	1.27755	1.30382	1.03367	0.849808	1.14875	1.52739	1.09898	0.403573	0.111931		1.27001	2.38686	1.15926	2.38686	1.33005	0.749224	0.380343	1.65244	0.72734	1.02898	1.65079	1.66697	1.32271	1.65079	1.38305	0.578035	0.154486
		500	0.688241	1.45993	0.933205	0.978607	1.80232	0.647391	0.723649	0.88681	1.03677	0.803037	1.4454	0.815399	0.956612	1.01364	0.346766	0.0961755		1.55101	0.757055	0.688241	0.757055	1.0463	0.723649	0.472396	0.474751	0.782309	0.767935	0.835173	0.626639	1.0575	0.835173	0.812513	0.271433	0.0725435
		Fig. 6k
		EPSC-PPRs (SuB-CA1)
		ISI (ms)	Control																Average	SD	SEM		PTPδ cKO												Average	SD	SEM
		50	1.49251	1.43499	1.65366	1.38249	2.313	1.97925	1.71071	1.23308	1.37955	1.69722	1.83768	0.966942	1.6919	1.54006	1.69825	1.86739	1.61742	0.315352	0.0788379		1.84615	1.53506	2.36637	1.79184	1.5909	1.74773	2.44627	1.53162	1.3481	2.31666	1.66702	1.47248	1.80502	0.372353	0.107489
		100	1.39994	1.47469	1.60389	0.904104	1.12972	1.44939	1.82101	1.08964	1.59015	1.58062	0.916667	1.2833	1.49067	1.26448	1.26321	1.28601	1.34672	0.254428	0.063607		1.37733	1.33145	2.42014	1.45941	1.36757	1.56853	1.71028	1.40867	1.2833	1.24098	1.10183	1.16969	1.45326	0.346677	0.100077
		200	1.10154	1.04812	1.23193	2.00394	1.39106	1.19348	1.44365	1.08964	1.09906	1.39705	1.12735	0.851964	1.04135	1.23483	0.81593	1.14819	1.20119	0.2757	0.0689251		0.759152	1.29369	1.23153	1.39302	0.857988	1.08143	1.43973	0.930203	1.32339	0.76562	0.713415	1.01143	1.06672	0.26384	0.0761639
		500	0.925305	0.861102	0.944329	1.04349	2.56482	1.17153	0.609932	1.02744	0.892239	1.25664	0.880205	1.13749	0.987351	0.945735	1.10115	1.01063	1.08496	0.421865	0.105466		1.2453	0.972577	0.964456	1.04656	0.877938	0.880205	0.882656	0.882287	0.560364	0.705808	0.839699	0.700563	0.879868	0.176646	0.0509932
		Fig. 6l
		EPSC-PPRs (EC-CA1)
		ISI (ms)	Control														Average	SD	SEM		PTPδ cKO												Average	SD	SEM
		50	1.03136	1.58676	1.71491	1.66663	1.58177	1.52995	3.2371	1.53021	1.55139	1.84458	3.13886	3.05784	1.69422	1.90175	1.93338	0.686737	0.183538		2.08103	1.17647	3.81643	1.79507	1.66701	1.64475	1.43861	3.53113	3.17983	1.42342	2.06573	2.33523	2.17956	0.872668	0.251918
		100	1.21593	1.51591	1.31014	1.53379	1.01737	1.54051	3.62487	1.29142	1.28333	1.38509	2.55741	1.75497	1.92262	1.59507	1.68203	0.672443	0.179718		1.48305	1.07298	1.79668	0.969999	1.1043	1.73055	1.14213	2.18714	2.66646	1.44734	1.66439	1.8059	1.58924	0.499995	0.144336
		200	1.06272	1.02543	1.1775	1.28554	1.08784	1.7956	1.16095	1.13721	1.05368	1.26274	1.43538	1.38044	1.37937	1.25617	1.25004	0.204472	0.0546474		0.905621	0.955001	1.1775	0.83491	0.965827	1.43031	0.924745	1.72648	1.24277	1.0816	1.38904	1.26154	1.15795	0.265511	0.0766464
		500	1.18827	0.74958	1.02355	1.02971	0.785189	1.06983	0.740603	0.957531	1.05368	1.00397	1.02204	1.26436	0.956934	1.0374	0.991618	0.150702	0.0402769		0.699332	0.980716	1.07624	0.951827	0.95963	1.61146	0.805177	1.06608	1.04216	1.04791	0.889278	1.1052	1.01958	0.221471	0.0639332
		Fig. 6n						Fig. 6p						Fig. 6r
		Asynchronous EPSCs (CA3-CA1)						Asynchronous EPSCs (SuB-CA1)						Asynchronous EPSCs (EC-CA1)
		Frequency (Hz)		Amplitude (pA)				Frequency (Hz)		Amplitude (pA)				Frequency (Hz)		Amplitude (pA)
		Control	PTPδ cKO	Control	PTPδ cKO			Control	PTPδ cKO	Control	PTPδ cKO			Control	PTPδ cKO	Control	PTPδ cKO
		4.63849	7.60271	9.40978	11.2425			4.7748	4.94076	13.1542	8.56686			5.98674	4.01092	8.52315	10.3337
		4.32494	7.34663	16.3582	16.7429			2.47877	8.32123	7.10471	9.33893			4.85398	4.1515	7.98115	9.74856
		4.33648	8.90224	19.5506	18.4505			4.00268	8.69177	6.81591	9.90121			4.80854	4.09135	9.32048	9.06703
		6.44617	3.69563	17.7254	10.9553			4.18344	4.6895	9.15208	8.18149			5.09925	3.04903	7.6425	9.48341
		5.11138	5.3099	19.76	18.7214			9.31034	4.60754	9.10166	7.96988			3.47064	1.38246	9.03393	11.965
		5.52321	3.58478	32.9517	11.2756			4.47333	9.56278	7.03071	8.471			2.9524	2.47818	8.45563	10.7899
		4.86818	4.80983	16.2491	17.5016			6.11444	4.73916	10.3443	8.35538			3.47072	1.8292	11.0302	5.53531
		6.92823	7.7743	10.9831	29.937			5.22998	6.40551	8.06651	7.68154			4.59297	4.13357	8.67248	7.12731
		8.79257	5.5633	13.1347	18.2147			6.83901	4.77659	11.09	6.63585			4.37664	2.59288	8.63629	6.21172
			4.26153		17.3462			4.94781	12.7147	10.724	8.13144			6.75004	2.53335	12.1049	6.39743
			11.7674		23.9119			7.37988	15.7092	13.8344	8.05393			6.83689	1.49449	5.84935	8.34619
			8.56916		33.0958			6.76111	5.10417	11.6884	8.58772			3.68286	2.68282	7.43095	11.0438
	Average	5.66329	6.59895	17.3469	18.9496			4.14449	9.95131	15.5436	9.91771			4.27255	4.42995	9.88478	10.3802
	SD	1.48171	2.48195	6.87161	6.99377			10.628	6.9416	13.4663	9.39846			4.46203	5.6571	11.7024	13.5667
	SEM	0.493902	0.716478	2.29054	2.01893			5.64467	6.3764	13.9578	11.7717			4.77693	2.93054	8.9646	10.1349
								7.55697	3.94182	9.4676	9.09202			6.95941	3.70918	8.53284	6.81651
								5.55861		12.5084				3.2235		9.9461
								4.22112		9.1909				2.85158		10.4217
								6.36548		7.67043			Average	4.63487	3.19728	9.11853	9.18423
								8.35073		12.4617			SD	1.29971	1.17832	1.55048	2.27314
							Average	5.94828	7.34213	10.6187	8.75344		SEM	0.306345	0.294579	0.365451	0.568286
							SD	1.99678	3.32236	2.62987	1.16639		Adjusted P Value	0.0016		0.8249
							SEM	0.446495	0.83059	0.588057	0.291598		non-parametric Mann Whitney U-test
							Adjusted P Value	0.2758		0.0359
							non-parametric Mann Whitney U-test

## Sheet: Fig. 7
		Fig. 7b
		MeA1+MeA2+		MeA1-MeA2+		MeA1-MeA2-
		fΔC	fC	fΔC	fC	fΔC	fC
		0.558933	0.164835	0.436082	0.443124	0.317748	0.571452
		0.861133	0.23599	0.331127	0.514342	0.355058	0.790646
		0.845501	0.63337	1.89759	1.74099	1.78109	2.27599
		3.40265	0.308388	2.43803	2.44455	2.6764	1.34426
		0.670565	0.331732	0.597687	1.27201	0.866701	1.10389
		0.421684	0.146155	0.505493	0.730995	0.551046	0.645151
		0.239534	0.165804	0.793994	0.447127	0.451962	0.634042
	Average	1	0.283753	1	1.08473	1	1.05221
	SD	1.08257	0.170494	0.825411	0.772823	0.896428	0.609058
	SEM	0.409172	0.0644406	0.311976	0.2921	0.338818	0.230202
		Fig. 7c
		Evoked synchronous EPSCs (CA3-CA1)
		Intensity (uA)	Control														Average	SD	SEM		PTPδ meA-KO																		Average	SD	SEM
		20	41.9108	25.4313	16.276	23.6003	9.15527	11.3932	11.5967	16.0726	49.0316	8.74837	18.3105	14.2415	9.56217	14.445	19.2697	12.2535	3.27488		16.276	11.5967	15.6657	12.207	10.1725	12.0036	17.4967	15.6657	18.9209	16.276	27.4658	12.207	48.6247	23.6003	88.501	71.6146	17.9036	12.6139	24.934	22.0835	5.20514
		40	194.092	305.176	110.067	56.3558	42.7246	43.9453	32.959	504.354	324.911	155.233	163.371	39.4694	55.9489	245.768	162.455	140.677	37.5975		96.639	149.74	14.2415	100.301	37.6384	61.6455	147.705	14.2415	83.6182	168.457	94.401	38.0453	183.512	69.1732	213.42	162.15	192.668	82.3975	106.111	62.5587	14.7452
		60	203.857	525.309	191.854	79.3457	98.4701	126.546	150.147	754.191	356.242	233.765	310.262	220.133	132.446	363.769	267.596	186.323	49.797		194.499	273.641	96.0286	141.195	82.194	400.798	315.348	96.0286	338.338	227.458	120.85	234.172	311.076	197.144	343.425	168.457	416.667	251.465	233.821	105.237	24.8047
		80	222.778	548.096	243.327	221.151	182.495	303.548	221.964	793.254	411.377	260.01	351.766	262.044	228.475	414.836	333.223	166.67	44.5445		201.009	323.69	182.699	230.102	152.995	580.444	354.818	182.699	371.704	292.765	139.567	372.111	354.614	347.087	395.508	246.582	460.612	380.046	309.392	116.304	27.4132
		100	234.172	623.372	311.89	549.723	214.437	338.542	268.351	784.505	452.677	393.27	513.713	297.445	303.345	431.925	408.383	163.285	43.6398		199.178	359.497	238.037	256.755	266.113	612.793	373.739	238.037	485.229	269.368	292.155	381.47	438.232	457.764	442.098	245.158	492.554	575.968	368.008	125.278	29.5283
		Fig. 7d
		Evoked synchronous EPSCs (SuB-CA1)
		Intensity (uA)	Control																						Average	SD	SEM		PTPδ meA-KO
		20	7.73112	11.3932	11.3932	6.91732	23.3968	30.3141	24.6175	6.91732	16.276	9.56217	7.12077	9.76562	10.7829	11.8001	13.0208	40.2832	7.73112	83.2113	6.71387	22.7865	23.1934	16.276	37.4719	17.0043	3.62534		7.52767	26.2451	13.4277	28.4831	8.54492	11.1898	9.56217	14.445	21.7692	11.5967	8.95182	16.4795	26.8555	11.3932	12.4105	139.364	23.6003	9.76562	27.4658	115.763	14.0381
		40	30.5176	28.2796	11.8001	43.7419	64.2904	50.4557	112.305	16.8864	22.7865	9.76562	29.2969	14.8519	17.0898	31.5348	83.0078	350.545	22.583	223.999	15.8691	18.9209	26.652	22.3796	77.0754	81.0272	17.275		14.2415	55.7454	12.4105	118.815	16.8864	16.0726	10.9863	25.4313	56.9661	17.7002	23.8037	14.0381	19.5312	13.2243	13.6312	235.189	56.3558	110.27	30.5176	262.044	24.6175
		60	42.3177	34.9935	20.5485	83.4147	194.092	66.7318	78.3285	50.0488	33.1624	49.235	54.9316	58.7972	31.9417	63.4766	130.412	502.116	101.522	430.094	9.15527	25.0244	56.3558	27.0589	125.608	126.556	26.9819		10.7829	63.68	37.6384	116.781	38.8591	26.8555	8.95182	38.6556	39.4694	34.5866	46.5902	44.7591	61.4421	48.6247	15.8691	446.574	79.3457	101.929	69.1732	305.99	55.7454
		80	42.3177	37.028	22.1761	86.8734	259.806	101.522	97.4528	73.6491	65.7145	86.6699	93.7907	84.6354	51.8799	113.525	113.525	754.801	298.055	843.506	30.1107	26.652	58.1868	41.097	184.876	220.036	46.9119		21.1589	132.853	148.315	92.7734	55.7454	33.7728	57.373	69.1732	111.898	48.4212	64.4938	62.8662	161.743	51.6764	23.3968	504.557	221.151	269.368	78.5319	363.973	87.8906
		100	104.167	55.9489	44.5557	109.66	311.076	120.036	106.608	90.1286	130.005	126.75	122.681	110.474	118.815	156.25	173.95	1138.1	453.898	1093.55	55.7454	32.959	40.2832	55.9489	215.981	306.089	65.2585		45.7764	161.947	173.95	96.4356	52.0833	93.3838	144.857	69.1732	192.871	87.6872	110.067	85.8561	227.254	119.019	32.1452	539.347	336.711	396.932	134.277	442.098	110.88
		Fig. 7e
		Evoked synchronous EPSCs (EC-CA1)
		Intensity (uA)	Control												Average	SD	SEM		PTPδ meA-KO															Average	SD	SEM
		20	9.76562	13.6312	8.34147	12.0036	9.96908	7.52767	9.35872	13.0208	10.376	15.2588	13.6312	19.3278	11.851	3.33754	0.963465		10.376	9.96908	7.52767	11.8001	9.35872	10.7829	18.514	26.652	20.3451	11.8001	15.0553	14.2415	14.2415	12.4105	9.56217	13.5091	5.02415	1.29723
		40	29.7038	46.1833	18.1071	15.4622	9.76562	18.514	25.4313	13.4277	34.5866	24.6175	15.4622	26.4486	23.1425	10.2749	2.96611		15.4622	9.76562	9.15527	12.8174	25.4313	34.5866	45.9798	173.747	30.9245	12.6139	28.4831	18.3105	18.3105	21.9727	8.54492	31.0737	40.8806	10.5553
		60	41.5039	95.6217	30.1107	17.7002	16.276	97.4528	41.097	21.9727	87.4837	28.2796	25.2279	33.1624	44.6574	30.5669	8.82391		23.1934	16.276	12.207	26.4486	41.097	57.9834	69.3766	276.693	48.8281	18.1071	40.8935	20.9554	20.9554	30.5176	9.35872	47.526	65.724	16.9699
		80	62.6628	160.523	51.6764	27.0589	24.2106	127.157	89.5182	40.4866	152.995	30.3141	30.3141	39.2659	69.6818	50.4749	14.5708		49.4385	24.2106	21.1589	48.2178	89.5182	63.8835	121.46	445.964	166.626	22.3796	56.3558	28.6865	28.6865	32.7555	12.0036	80.7563	109.549	28.2854
		100	98.8769	202.637	92.9769	38.2487	23.6003	138.957	124.715	64.0869	190.43	39.2659	39.8763	45.7764	91.6206	61.2238	17.6738		59.0007	23.6003	48.2178	76.7009	124.715	88.9079	140.381	523.071	260.62	31.7383	101.725	35.8073	35.8073	37.4349	11.3932	106.608	131.451	33.9404
		Fig. 7f				Fig. 7g				Fig. 7h
		NMDAR/AMPAR				NMDAR/AMPAR				NMDAR/AMPAR
		Control	PTPδ meA-KO			Control	PTPδ meA-KO			Control	PTPδ meA-KO
		0.471399	0.371807			0.64811	1.0369			0.642973	0.836149
		0.116609	0.183187			0.426614	0.337855			0.264651	0.267042
		0.411427	0.260027			0.429425	0.244719			0.688248	0.414045
		0.323911	0.258762			0.091085	0.93177			1.05771	0.011171
		0.403491	0.192488			0.332516	0.42824			0.414568	1.01857
		0.370147	0.392252			0.16884	0.292011			0.144658	0.320221
		0.498079	0.174643			0.251395	0.289978			0.241645	0.085648
		0.247225	0.319585			0.166285	0.677892			0.74249	0.424786
		0.498079	0.345639			0.489501	0.455705			0.640641	0.420363
		0.310417	0.599225			0.194574	0.3693			0.692251	0.274812
		0.34711	0.384766			0.312681	0.499909			1.16196	0.110988
		0.308355	0.351859			0.257501	0.196337			0.386874	0.944608
		0.075384	0.215937			0.527105	0.200946				0.640641
		0.24867	0.267076			0.242595	0.285075				0.234527
			0.277993			0.223874	1.24928				0.442581
			0.344253			0.233941	0.442832		Average	0.58989	0.429743
			0.408834			0.378658	0.559518		SD	0.315105	0.306799
			0.308998			0.123878	0.388295		SEM	0.0909629	0.0792151
	Average	0.330736	0.314296			0.51537	0.517475
	SD	0.128645	0.102498			0.402088	0.463582
	SEM	0.0343818	0.0241591			0.300256	0.872481
						0.583167
					Average	0.331794	0.511434
					SD	0.154626	0.287709
					SEM	0.0329663	0.0627834
					Adjusted P Value	0.0268
					non-parametric Mann Whitney U-test
		Fig. 7j						Fig. 7l						Fig. 7n
		Asynchronous EPSCs (CA3-CA1)						Asynchronous EPSCs (SuB-CA1)						Asynchronous EPSCs (EC-CA1)
		Frequency (Hz)		Amplitude (pA)				Frequency (Hz)		Amplitude (pA)				Frequency (Hz)		Amplitude (pA)
		Control	PTPδ meA-KO	Control	PTPδ meA-KO			Control	PTPδ meA-KO	Control	PTPδ meA-KO			Control	PTPδ meA-KO	Control	PTPδ meA-KO
		5.9111	5.66334	8.61556	7.75514			7.74331	7.40312	9.77506	8.82845			3.53685	8.51341	10.7703	5.80769
		4.86068	6.41962	7.8134	10.4748			10.4694	6.34148	9.9166	10.204			4.99946	3.7325	9.10728	6.41039
		3.90495	8.81781	13.1949	8.4943			9.7107	5.53635	10.7651	10.0229			5.23342	2.29109	10.1937	7.5016
		5.30274	5.13734	10.5749	6.88206			8.21459	9.20175	9.21895	10.8497			1.81329	5.45858	5.12135	8.14599
		8.81857	9.57298	7.8837	15.2398			7.98509	7.07745	13.696	8.9636			5.5929	8.13375	13.7978	8.29269
		7.16595	7.06282	9.10977	9.97612			8.77791	5.47228	11.5822	10.5005			6.38713	4.29885	9.9961	6.9162
		7.86724	6.32213	7.61384	8.09306			5.61441	5.95653	8.28499	11.2677			5.01885	5.30426	9.25707	9.86936
		5.98066	7.15257	9.80622	8.28004			9.21986	13.9273	11.9813	9.40935			6.55046	6.01759	12.0981	5.92201
		6.78401	8.0584	10.737	9.604			13.4313	10.2202	10.3147	8.34392			6.55237	10.9656	11.0377	13.4866
		5.28295	11.5577	10.2611	12.1385			6.31235	9.4279	11.7223	9.40597			13.1117	11.788	9.10721	11.6349
		11.7036	12.7227	9.24731	12.9705			16.2371	12.5672	13.5832	9.09424			3.19748	5.78508	6.39783	10.9968
	Average	6.68931	8.04431	9.53252	9.99167			5.50611	12.1825	8.33142	11.5236			6.38545	6.11089	9.92594	8.81768
	SD	2.17728	2.42178	1.64355	2.54672			5.50526	7.67246	8.53723	12.4509			2.80149	6.61413	7.51874	8.97458
	SEM	0.656473	0.730194	0.495548	0.767864			4.7409	5.63836	9.95848	10.1301			6.39492	4.31759	8.39216	8.72484
								8.61149	8.01872	8.42162	10.4264			9.74974	5.98726	8.47869	8.43639
								6.86819	11.8351	9.44968	7.15825			8.50648	8.68661	9.69443	12.6294
								4.21039	3.6971	7.61886	11.0693			3.68507	4.48265	4.63527	10.3799
								7.02364	11.1905	8.66598	10.0601			5.29854	6.34263	9.67358	7.81314
								12.4217	7.99956	13.7756	12.4023			4.46498	6.24916	6.04731	8.18189
								5.02948		6.71799					3.98731		10.1669
								13.8411		11.9478					7.13282		12.5024
								7.23119		9.89379			Average	5.75161	6.29523	9.01319	9.12435
								12.4471		11.753			SD	2.61846	2.32451	2.31684	2.201
								5.33381		11.0405			SEM	0.600716	0.50725	0.53152	0.480299
							Average	8.43693	8.49294	10.2897	10.1111
							SD	3.24734	2.85736	1.9374	1.34617
							SEM	0.662861	0.655523	0.395471	0.308834
[truncated: 3 more columns]

## Sheet: Fig. 8
	Fig. 8b														Fig. 8e
	Exploration time (Training phase)					Exploration time (Testing phase)					Discrimination index (Testing phase)				Exploration time (Training phase)					Exploration time (Testing phase)					Discrimination index (Testing phase)
	Control		PTPδ cKO			Control		PTPδ cKO			Control	PTPδ cKO			Control		PTPδ cKO			Control		PTPδ cKO			Control	PTPδ cKO
	F	NL	F	NL		F	NL	F	NL		0.431034	0.346735			O1	O2	O1	O2		F	NO	F	NO		0.532933	0.336927
	0.266664	2.79997	10.9666	13.0999		1.09999	2.76664	6.49993	13.3999		0.186683	-0.125			8.36658	8.03325	8.33325	9.09991		1.29999	4.26662	12.2999	24.7998		-0.1189	0.087999
	12.9999	13.5665	2.99997	7.73326		11.3999	16.6332	3.29997	2.56664		1	0.33251			14.6999	12.5665	23.7331	20.2331		32.4663	25.5664	1.89998	2.26664		-0.47826	0.103082
	0.233331	0.833325	18.5998	28.0997		0	0.566661	8.99991	17.9665		0.118304	-0.13348			4.53329	2.66664	9.23324	6.89993		0.566661	0.199998	14.0665	17.2998		-0.28159	0.142855
	16.7665	19.0665	2.23331	4.29996		13.1665	16.6998	8.63325	6.59993		0.670251	0.274666			17.8998	25.4997	6.06661	5.16662		21.4665	12.0332	1.19999	1.59998		0.182347	0.386316
	10.1999	19.7665	23.0331	18.4665		6.13327	31.0664	13.5999	23.8998		0.301716	0.592592			29.2664	21.0331	16.6998	12.1999		23.4664	33.933	10.1666	22.9664		0.299404	-1
	13.5665	11.2332	2.03331	3.6333		11.5332	21.4998	1.83332	7.1666		-0.07635	-0.08041			21.0665	14.8999	11.6332	4.49995		17.6665	32.7663	0.66666	0		0.531482	0.51121
	5.03328	8.19992	21.7664	37.633		9.63324	8.26658	34.933	29.733		0.660161	0.196027			36.533	49.9995	22.4331	18.2998		8.43325	27.5664	18.1665	56.1661		0.004878	0.041163
	21.6998	20.1331	50.4995	45.4995		4.93328	24.0998	20.2331	30.0997		0.204466	0.007987			16.7998	13.8332	18.8998	27.3997		6.79993	6.8666	26.3997	28.6664		0.662136	0.346938
	17.0332	24.3998	13.1665	34.933		15.4332	23.3664	20.6998	21.0331		0.050848	0.152729			20.8331	23.4998	14.2999	52.4995		2.89997	14.2665	9.06658	18.6998		0.291785	0.471074
	2.9333	4.46662	6.3666	1.36665		5.59994	6.19994	7.76659	10.5666		0.561939	0.269564			8.89991	12.1665	10.0332	8.86658		4.16662	7.59992	2.13331	5.93327		0.140308	0.731544
	44.433	42.9996	1.39999	0.433329		16.2665	57.9994	1.39999	2.43331		0.155618	-0.17729			35.0996	23.4998	8.56658	9.43324		24.0998	31.9663	0.66666	4.29996		0.248484	0.081514
	3.93329	8.16658	24.9997	18.5998		9.76657	13.3665	33.8663	23.6664		-0.1677	-0.0596			12.3999	12.1665	2.13331	9.29991		2.06665	3.4333	13.3332	15.6998		0.220922	-0.00684
	45.233	47.9994	17.0332	13.6332		43.8662	31.2664	13.3332	11.8332		0.103066	-0.04708			42.3329	49.0995	11.7999	15.4665		18.8665	29.5664	12.2665	12.0999		0.067114	0.851852
	2.39998	3.99999	1.26665	1.63332		5.36661	6.59996	9.26657	8.43325		0.053781	-0.07782			3.1333	4.56662	0.266664	4.16662		4.63329	5.29995	0.066666	0.833325		-0.3	0.325257
	11.3666	17.5998	31.633	24.3331		18.7665	20.8998	18.4665	15.7998		-0.02649	-0.26423			2.06665	0.733326	13.1665	19.0998		1.29999	0.699993	18.5665	36.4663		0.194462	0.313201
	48.0329	26.1664	28.9997	20.2998		20.6665	19.5998	10.3666	6.03327		-0.00423	-0.03478			14.9665	17.8332	7.43326	15.2665		20.3665	30.1997	10.2332	19.5665		0.141509	0.253554
	34.733	30.9664	41.1996	52.1995		27.6664	27.4331	27.7664	25.8997		0.251397	-0.175			11.9999	10.4999	14.8665	19.7331		6.06661	8.06659	20.9998	35.2663		0.21192	0.281436
	7.69992	2.66664	44.5996	30.3997		4.46662	7.46659	31.333	21.9998		0.044405				3.0333	5.06662	17.1332	20.1998		3.96663	6.09994	21.9998	39.2329		0.238682
	8.89991	11.7332				8.96658	9.7999				0.387194				12.2665	12.7999				6.1666	10.0332				0.359776
	34.1997	51.5328				13.3999	30.333				0.336212				11.1332	14.2332				15.3332	32.5663				0.265696
	20.8665	56.6994				20.4998	41.2663			Average	0.249634	0.0554511			20.3331	24.3331				21.8331	37.633			Average	0.162623	0.236616
Average	17.2633	20.2379	19.0443	19.7943	Average	12.7919	19.8665	15.1276	15.5072	SD	0.288337	0.232802		Average	16.5554	17.0967	12.0406	15.435	Average	11.6158	17.1728	10.7888	18.9924	SD	0.279665	0.384552
SD	15.334	16.9765	15.6642	15.7881	SD	9.95847	13.8714	10.8736	9.10263	SEM	0.0629203	0.054872		SD	11.3109	12.9276	6.34967	11.3631	SD	9.67127	13.1248	8.33022	15.7659	SEM	0.061028	0.0906397
SEM	3.34614	3.70459	3.6921	3.72129	SEM	2.17312	3.02698	2.56294	2.14551	Adjusted P Value	0.0204			SEM	2.46824	2.82103	1.49663	2.67831	SEM	2.11044	2.86408	1.96345	3.71606
					Adjusted P Value	0.0125		0.7932											Adjusted P Value	0.0035		0.0023
						paired t test					non-parametric Mann Whitney U-test									paired t test
	Fig. 8c														Fig. 8f
	Exploration time (Training phase)					Exploration time (Testing phase)					Discrimination index (Testing phase)				Exploration time (Training phase)					Exploration time (Testing phase)					Discrimination index (Testing phase)
	Control		PTPδ cKO			Control		PTPδ cKO			Control	PTPδ cKO			Control		PTPδ cKO			Control		PTPδ cKO			Control	PTPδ cKO
	F	NL	F	NL		F	NL	F	NL		0.474977	0.232451			O1	O2	O1	O2		F	NO	F	NO		0.092593	0.522094
	24.6997	20.3998	21.3998	28.1331		9.26657	26.0331	16.3998	26.3331		0.3024	0			13.1665	11.3666	15.0665	17.5665		4.89995	5.89994	4.86662	15.4998		0.43407	0.32
	22.7331	23.6665	0	0.733326		14.5332	27.1331	0	0		0.043011	-0.37838			20.4665	26.0331	0.199998	2.53331		13.2332	33.533	0.566661	1.09999		0.287878	-0.42857
	29.6997	20.1665	3.69996	1.39999		23.7331	25.8664	1.69998	0.766659		0.376671	-0.00198			35.1996	37.5663	0.933324	4.63329		20.3665	36.833	0.99999	0.399996		0.623127	0.135417
	29.233	20.8998	13.2665	12.3665		11.6665	25.7664	25.2997	25.1997		0.674186	-0.33333			6.8666	12.3999	8.56658	9.6999		2.9333	12.6332	2.76664	3.6333		0.636003	1
	14.5998	10.9666	0	0		2.16664	11.1332	2.66664	1.33332		-0.03304	0.188172			8.53325	13.6665	3.29997	1.99998		3.0333	13.6333	0	1.16665		0.559524	1
	6.2666	3.59996	0.599994	1.03332		15.6332	14.6332	5.03328	7.36659		0.173201	-0.09866			4.33329	5.73328	2.36664	1.19999		1.23332	4.36662	0	1.56666		0.310639	0.879518
	6.99991	5.3333	9.16657	9.5999		8.43325	11.9665	21.8998	17.9665		0	0.312723			7.39993	10.2999	2.46664	6.39994		2.69997	5.13328	0.166665	2.59997		0.887851	0.390625
	0.599994	0.099999	12.4665	8.59991		0	0	15.9332	30.433		-0.16053	0			0.199998	3.06664	9.0666	11.3665		0.199998	3.36666	2.59997	5.93327		0.54321	-0.55102
	10.3332	11.7332	0.633327	0.199998		16.2665	11.7665	0	0		0.580644	0.032967			8.46658	10.8332	3.16663	6.53327		2.46664	8.33325	1.26665	0.366663		0.069444	0.37415
	4.33329	7.29993	15.0998	10.8999		1.73332	6.53327	7.33326	7.83325		-0.0389	-0.20345			8.23325	12.7999	7.93325	12.4999		2.23331	2.56664	4.59995	10.0999		0.086898	0.30827
	10.6666	7.93325	4.33329	5.06662		30.2664	27.9997	27.8997	18.4665		0.063063	-0.22222			3.1333	6.4666	1.89998	1.13332		11.0332	13.1332	1.53332	2.89997		0.365852	0.269235
	0.66666	2.63331	0.033333	0.533328		3.46663	3.93329	1.09999	0.699993		0.213066	-0.02516			6.79993	7.19993	6.89993	3.09997		1.29999	2.79997	0.633327	1.1		0.347635	0.5625
	35.3663	31.633	10.8332	11.0666		35.333	54.4661	31.233	29.6997		-0.0539	0.1875			8.43325	12.4332	5.59994	5.86661		22.2998	46.0662	1.86665	6.6666		0.17672	1
	35.6663	24.1664	1.83332	8.39992		18.8998	16.9665	2.16664	3.16663		0.054638	-0.02206			7.8666	7.19993	2.26664	1.4		12.9665	18.5331	0	0.033333		0.045124	0.343068
	32.8663	25.4997	38.3663	49.2995		37.1996	41.4996	23.9331	22.8998		-0.36548	0.202186			16.8665	21.2665	5.56661	7.93325		15.1665	16.5999	1.49998	3.06664		0.164996	0
	24.9331	25.9331	4.23329	3.69996		32.5663	15.1332	2.43331	3.66663		0.233971	0.266667			23.5331	34.333	1.29999	2.19998		15.2665	21.2998	0	0		-0.1711	-0.22474
	41.1996	42.4329	7.09993	2.56664		30.6664	49.3995	2.56664	4.43329		0.199734	-0.08			38.233	25.6331	74.3326	52.3661		46.9995	33.2663	54.1328	34.2663		0.340207	0.731648
	17.6998	20.1665	23.3331	22.3998		20.1665	30.233	29.6997	25.2997		-0.18657	-0.50268			9.93323	8.16658	4.56662	3.93329		6.39994	12.9999	1.76665	11.4		-0.12691	0
	11.9332	19.2665	22.4331	27.7331		25.3331	17.3665	46.8329	15.4998		0.20418	-0.11273			37.2663	50.0662	0.733326	2.33331		20.8665	16.1665	0	0		0.521431	0.145522
	28.4997	12.1332	16.5998	18.3998		35.533	53.7661	27.9664	22.2998		0.113596	-0.18077			58.5327	32.8997	45.9662	38.8663		4.46662	14.2	42.7662	57.3328		-0.1197	0.391148
	8.03325	9.53324	32.5997	34.9996		33.033	41.4996	39.2996	27.2664		0.190891				6.4666	9.96657	8.36658	5.26661		20.2665	15.9333	5.49994	12.5666		0.383163	0.365248
	15.4332	30.3659				27.8331	40.9663			Average	0.139082	-0.0703575			58.8994	34.3663	7.53326	4.69995		28.3331	63.5327	5.96661	12.8332		0.222444	-0.44366
Average	18.7483	17.0847	11.3348	12.2443	Average	19.715	25.1846	15.7808	13.8395	SD	0.248287	0.220212			14.3665	9.73324	6.19994	2.73331		19.6331	30.8664	27.3331	10.5332		0.21648	0.2349
SD	12.2763	10.8382	11.1436	13.3952	SD	12.206	16.0473	14.5756	11.3696	SEM	0.0529351	0.0480542			19.8998	14.9665	2.59997	4.23329		18.6998	29.033	5.69994	9.19991		0.313018	0.349006
SEM	2.61732	2.31072	2.43173	2.92308	SEM	2.60233	3.42129	3.18066	2.48106	Adjusted P Value	0.0286				25.4664	22.7331	22.8998	25.3997		20.6665	39.4996	20.7665	43.0329		-0.06286	0.802276
					Adjusted P Value	0.0138		0.3213							19.8998	21.0998	13.8332	14.9332		36.633	32.2997	4.63329	42.2329		0.337838	-0.0916
						paired t test					non-parametric Mann Whitney U-test				35.9663	17.2332	4.76662	5.19995		13.0665	26.3997	4.76662	3.96663		0.341318	0.159702
	Fig. 8d														16.2332	23.7998	24.2998	30.0664		14.6665	29.8664	24.4664	33.7663		-0.09674	0.396227
	Exploration time (Training phase)					Exploration time (Testing phase)					Discrimination index (Testing phase)				46.1329	18.3331	8.99991	13.0332		30.7997	25.3664	9.5999	22.1998		0.28215	0.304567
	Control		PTPδ cKO			Control		PTPδ cKO			Control	PTPδ cKO			19.1331	37.033	18.0998	9.46657		24.9331	44.5329	13.6999	25.6997			0.434923
	F	NL	F	NL		F	NL	F	NL		0.047383	-0.74074					36.4663	28.3997				23.2998	59.1661
	5.06662	5.46661	18.1998	20.5331		12.7332	13.9999	1.56665	0.233331		0.228484	0.14768		Average	19.5309	18.6232	11.4924	10.8709	Average	14.5921	21.9565	8.63755	14.0106	Average	0.267077	0.312273
	4.49995	3.09997	38.033	31.4997		20.7664	33.0663	3.36663	4.53329		1	0.297228		SD	15.9011	11.6848	15.7099	12.2077	SD	11.589	15.0291	13.2445	17.2585	SD	0.253613	0.40452
	20.92	23.24	9.6999	9.66657		0	14.8999	8.86658	16.3666		0.094458	0.726315		SEM	2.90313	2.13334	2.82158	2.19256	SEM	2.11585	2.74393	2.37878	3.09971	SEM	0.0463031	0.0726539
	9.32	7.64	27.32	21.96		14.6998	17.7665	1.29999	8.19992		0.162612	1							Adjusted P Value	0.0004		0.0144
	0.399996	0.533328	4.48	9.48		10.8999	15.1332	0	0.266664		0.279538	0.015317								paired t test
	2.26664	1.63332	23.4	28.12		12.4999	22.1998	28.9329	29.833		0.120404	-0.0612			Fig. 8g
	3.79996	4.73329	0	0		20.3331	25.8997	34.0996	30.1664		-0.12883	0.219219			Exploration time (Training phase)					Exploration time (Testing phase)					Discrimination index (Testing phase)
	0	0.466662	30.633	51.0662		12.2665	9.46657	4.33329	6.7666		0.018183	-0.16992			Control		PTPδ cKO			Control		PTPδ cKO			Control	PTPδ cKO
	8.43325	12.3665	0.899991	1.26665		3.59996	3.7333	17.9997	19.8665		-0.06174	-0.03313			O1	O2	O1	O2		F	NO	F	NO		0.278561	0
	9.36657	19.3331	0	0		26.3996	32.1663	24.2997	32.0997		-0.11534	0.010042			23.5331	20.9998	2.76664	1.13332		15.3665	27.2331	0	0		0.506919	0
	0	0	0	0		25.2	27.92	11.4999	11.7332		0.088319	0.181579			13.5999	10.3999	3.3333	2.63331		6.53327	19.9665	0	0		1	0.792373
	7.69992	12.0999	0	0.199998		22	38.2	24.88	35.92			0.28			6.8666	5.29995	11.5332	17.8999		0	0.33333	1.63332	14.0999		0.490196	0.70068
			10.5332	9.03324				20.52	36.48			0.090909			4.03329	3.39997	4.86662	4.86662		1.73332	5.06662	0.733326	4.16662		1	0
			1.09999	2.76664				18	21.6						1.63332	1.79998	2.76664	1.96665		0	0.433329	0	0		1	0.372094
										Average	0.144456	0.140236			5.99994	5.53328	40.9328	37.533		0	5.29995	17.0998	37.3663		0.536741	0.660715
Average	5.98108	7.55106	11.7356	13.2566	Average	15.1165	21.2043	14.2618	18.1475	SD	0.297549	0.403142			10.0999	11.3999	12.6332	5.39995		9.66657	32.0663	1.26665	6.19994		1	1
SD	5.87002	7.70136	13.3274	15.4633	SD	8.1756	10.4499	11.3544	13.1303	SEM	0.0858949	0.107744			3.76663	1.46665	1.49998	2.23333		0	4.29996	0	4.06663		-0.05747	0.141363
SEM	1.69453	2.22319	3.56189	4.13273	SEM	2.36009	3.01662	3.03459	3.50923						26.4997	24.6331	21.8998	38.3329		30.1996	21.4665	19.1331	25.4331		0.055749	0.142858
					Adjusted P Value	0.0047		0.0176							9.09991	14.4332	61.6327	41.6996		10.6666	18.0665	20.1998	26.9331		-0.82652	0.185186
						paired t test									21.9331	21.1998	8.33325	12.2332		24.9664	42.4662	4.03329	5.86661		0.305445	0.194175
															4.79995	4.53329	27.3331	16.8665		5.06662	6.3666	11.9663	17.7332			0.064999
																	30.7997	34.033				13.6664	15.5665
														Average	10.9888	10.4249	17.7178	16.6793	Average	8.68324	15.2554	6.90246	12.1101	Average	0.440802	0.327265
														SD	8.51281	8.17819	18.2183	15.7668	SD	10.2037	13.7493	8.15567	11.9871	SD	0.548893	0.343765
														SEM	2.45744	2.36084	5.05284	4.37292	SEM	2.94554	3.9691	2.26198	3.32463	SEM	0.158452	0.0953432
																			Adjusted P Value	0.0219		0.0065
																				paired t test
	Fig. 8h														Fig. 8i
	Exploration time (Training phase)					Exploration time (Testing phase)					Discrimination index (Testing phase)				Exploration time (Training phase)					Exploration time (Testing phase)					Discrimination index (Testing phase)
	Control		PTPδ meA-cKO			Control		PTPδ meA-cKO			Control	PTPδ meA-cKO			Control		PTPδ meA-cKO			Control		PTPδ meA-cKO			Control	PTPδ meA-cKO
	F	NL	F	NL		F	NL	F	NL		0.088999	0.496044			F	NL	F	NL		F	NL	F	NL		0.428571	-0.26232
	11.8	8.52	45.64	47.04		32.96	39.4	16.56	49.16		0.044632	0.146957			49.08	47.12	35.68	51.76		8.4	21	18.96	11.08		-0.11207	-0.48438
	5.68	1	50.32	85		15.84	17.32	34.48	46.36		0.204467	-0.2251			11.92	8.44	40.28	60.72		25.8	20.6	3.8	1.32		0.500623	-0.50943
	40.2	31.96	34.08	38.28		37.04	56.08	42.56	26.92		0.311973	0.204008			16.28	10	40.8	40.84		32.04	96.28	20.8	6.76		0.108674	0.055556
	36.84	64.64	47.96	61.2		24.48	46.68	39.72	60.08		-0.09252	-0.14507			49.56	53.12	49.48	59.48		17.88	22.24	25.16	28.12		0.296682	-0.25149
	57.68	44.8	13.24	20		34.48	28.64	32.52	24.28		0.43237	0.300842			42.84	47	48.36	54.12		28.4	52.36	25.28	15.12		0.050104	-0.04762
	33.84	27.36	25.24	64.4		24.76	62.48	31.56	58.72		0.47651	0.108519			54.04	56.96	44.48	55.12		18.2	20.12	13.64	12.4		0.045916	-0.13586
	47.88	60.28	53.64	41.12		23.4	66	65.72	81.72		0.574297	0.407183			46.48	44.36	49.44	40.52		39.48	43.28	30.6	23.28		0.198421	-0.21394
	36.04	33.6	73.56	47.56		10.6	39.2	31.36	74.44		0.138151	0.41782			0.68	1.96	15.56	6.28		32.48	48.56	45.28	29.32		0.34954	0.011925
	37.12	35.4	42.8	38.64		32.44	42.84	21.04	51.24			0.458506			10.12	11.4	29.64	28.12		43.88	91.04	34.8	35.64		0.02008	-0.28741
			37	46.28				20.88	56.24			0.002306			39.36	75.84	13.16	12		29.28	30.48	65.04	36		0.182148	-0.25464
			49.28	55.8				25.96	26.08	Average	0.242098	0.197456			15.28	10.12	11.24	17.76		31.52	45.56	56.76	33.72		0.053985	-0.02103
Average	34.12	34.1733	42.9782	49.5745	Average	26.2222	44.2933	32.9418	50.4764	SD	0.221645	0.245968			1.36	2.56	14.76	12.64		36.8	41	38.84	37.24		-0.17625	-0.17019
SD	16.2348	21.0191	15.7746	16.9212	SD	8.90405	15.6969	13.5058	18.9721	SEM	0.0738818	0.074162			3.48	2.52	3.76	3.68		37.64	26.36	56.52	40.08	Average	0.149725	-0.197756
SEM	5.41161	7.00637	4.75623	5.10193	SEM	2.96802	5.2323	4.07215	5.72032					Average	26.1908	28.5692	30.5108	34.08	Average	29.3692	42.9908	33.4985	23.8523	SD	0.201863	0.174256
					Adjusted P Value	0.0108		0.0116						SD	20.757	25.8598	16.634	21.496	SD	9.86575	25.2481	18.3245	13.0553	SEM	0.0559868	0.04833
						paired t test								SEM	5.75695	7.17221	4.61345	5.96193	SEM	2.73627	7.00258	5.0823	3.62088	Adjusted P Value	<0.0001
																			Adjusted P Value	0.0382		0.0037
																				paired t test					non-parametric Mann Whitney U-test

## Sheet: Fig. 9
	Fig. 9c
	Injected current (pA)	Vehicle/hM3Dq											Average	SD	SEM	Adjusted P Value	DCZ/hM3Dq											Average	SD	SEM
	0	0	0	0	0	0	0	0	0	0	0	0	0	0	0	>0.9999	0	0	0	0	0	0	10	0	0	0	0	0.909091	3.01511	0.909091
	25	0	0	0	0	0	0	8	8	0	0	2	1.63636	3.20227	0.965521	0.7081	0	8	2	0	0	0	48	0	4	0	0	5.63636	14.2778	4.30491
	50	0	0	0	0	0	0	16	16	0	0	2	3.09091	6.41022	1.93275	0.1644	0	18	6	0	0	6	60	10	24	0	0	11.2727	18.0947	5.45576
	75	0	0	0	0	0	0	26	24	0	0	2	4.72727	10.0508	3.03042	0.1644	0	22	4	0	0	28	76	10	42	0	0	16.5455	24.3161	7.33158
	100	0	0	4	0	0	0	34	32	0	8	2	7.27273	12.9699	3.91057	0.2402	0	26	8	2	0	46	80	10	54	0	0	20.5455	27.6274	8.32997
	125	0	0	4	2	2	0	40	36	6	16	2	9.81818	14.6821	4.42682	0.1524	0	30	8	4	4	58	82	16	60	8	0	24.5455	28.9426	8.72652
	150	2	0	4	4	2	8	46	40	10	22	2	12.7273	16.2055	4.88614	0.1275	6	30	12	8	4	74	84	18	64	14	0	28.5455	30.5691	9.21694
	175	6	2	4	4	4	14	54	46	10	26	2	15.6364	18.4568	5.56494	0.1179	6	32	12	12	4	88	86	20	76	20	4	32.7273	33.6366	10.1418
	200	8	4	8	8	6	20	54	48	16	28	4	18.5455	17.7108	5.34001	0.0621	12	34	16	14	10	96	88	28	86	24	10	38	34.3278	10.3502
	225	10	8	8	12	8	24	56	46	20	30	4	20.5455	17.1369	5.16696	0.0619	14	36	18	20	14	112	88	30	78	28	18	41.4545	34.48	10.3961
	250	14	10	10	16	12	28	58	46	24	28	4	22.7273	16.5957	5.0038	0.0531	18	38	16	22	18	124	88	34	86	30	24	45.2727	36.6527	11.0512
	275	16	14	12	20	14	30	58	48	26	30	4	24.7273	16.2055	4.88614	0.045	20	38	22	26	22	130	90	36	86	32	28	48.1818	36.6765	11.0584
	300	18	14	16	22	18	34	60	48	28	32	4	26.7273	16.1561	4.87123	0.0349	30	38	24	28	26	142	90	38	86	34	32	51.6364	37.861	11.4155
	Injected current (pA)	Vehicle/hM4Di										Average	SD	SEM	Adjusted P Value	DCZ/hM4Di										Average	SD	SEM
	0	0	0	0	0	0	0	0	0	0	0	0	0	0	>0.9999	0	0	0	0	0	0	0	0	0	0	0	0	0
	25	0	0	0	0	0	10	0	0	0	0	1	3.16228	1	>0.9999	0	0	0	0	0	0	6	4	0	0	1	2.16025	0.68313
	50	0	0	0	0	0	14	0	0	0	0	1.4	4.42719	1.4	>0.9999	0	0	0	0	0	0	12	6	0	0	1.8	4.04969	1.28062
	75	0	0	0	2	4	14	0	0	2	0	2.2	4.36654	1.38082	0.596	0	0	0	0	0	0	14	10	0	0	2.4	5.14674	1.62754
	100	6	0	2	2	10	24	8	0	8	0	6	7.36357	2.32857	0.1636	0	0	2	0	0	0	18	16	0	0	3.6	7.10555	2.24697
	125	10	0	2	4	12	26	12	0	12	4	8.2	7.96939	2.52014	0.0729	0	0	2	0	0	0	22	18	0	0	4.2	8.4037	2.65748
	150	12	0	4	10	16	28	18	0	18	8	11.4	8.89694	2.81346	0.0774	0	0	4	0	0	0	26	20	0	0	5	9.67241	3.05869
	175	20	4	8	18	20	36	20	4	20	8	15.8	9.90847	3.13333	0.021	0	0	8	0	0	0	30	26	0	0	6.4	11.6924	3.69745
	200	22	4	12	20	22	38	24	8	24	10	18.4	10.0133	3.16649	0.031	0	0	12	0	0	0	34	32	0	4	8.2	13.6121	4.30452
	225	26	10	16	22	22	40	28	12	26	16	21.8	8.86692	2.80397	0.0259	2	0	16	0	0	0	38	36	0	4	9.6	15.2549	4.82401
	250	30	16	18	24	24	44	32	16	28	14	24.6	9.28799	2.93712	0.0296	8	0	18	0	0	0	42	40	0	6	11.4	16.628	5.25822
	275	32	18	20	26	26	44	34	18	30	12	26	9.42809	2.98142	0.0395	12	0	20	0	0	0	42	46	0	8	12.8	17.7939	5.62692
	300	34	20	22	28	24	48	36	24	32	16	28.4	9.37135	2.96348	0.0322	16	0	22	0	0	0	48	48	0	10	14.4	19.3632	6.12318
	Fig. 9d
	hM3Dq				hM4Di
	Ptprd meA	hM3Dq			Ptprd meA	hM4Di
		Saline	DCZ			Saline	DCZ
	meA1+2+	0.495313	7.32653		meA1+2+	11.0473	1.69912
		3.01113	17.5437			29.7568	3.12503
		7.05834	13.1749			21.9718	1.75739
		11.0152	13.2395			12.6982	1.98315
		7.46045	12.5202			18.684	11.7444
		11.3494	9.65589		Average	18.8316	4.06182
		4.44403	12.2361		SD	7.54084	4.3334
	Average	6.40484	12.2424		SEM	3.37236	1.93795
	SD	4.03176	3.18591		meA1-2+	13.9131	3.25606
	SEM	1.52386	1.20416			29.3894	5.34591
	meA1-2+	5.84825	9.60276			19.2057	6.31257
		4.60471	19.7819			13.1039	6.81081
		9.91982	12.4114			18.0126	13.7752
		13.8915	15.7272		Average	18.725	7.10011
		10.881	14.937		SD	6.50423	3.97225
		18.8889	13.3015		SEM	2.90878	1.77644
		12.6923	15.2452		meA1+2-	53.2691	56.5791
	Average	10.9609	14.4296			20.5458	43.6843
	SD	4.86603	3.15959			33.4818	56.246
	SEM	1.83919	1.19421			38.5999	27.0017
	meA1+2-	52.886	59.1978			31.7869	26.3267
		47.826	42.1672		Average	35.5367	41.9676
		37.808	37.1302		SD	11.9041	14.9075
		43.0414	43.2401		SEM	5.32368	6.66682
		39.8051	29.9019		meA1-2-	21.7705	38.4657
		34.3039	31.8484			20.3079	47.8447
		43.9184	35.7493			25.3407	35.6841
	Average	42.7984	39.8907			35.598	64.2043
	SD	6.24994	9.81829			31.5165	48.1537
	SEM	2.36226	3.71096		Average	26.9067	46.8705
	meA1-2-	40.7704	23.8729		SD	6.50318	11.1673
		44.5582	20.5072		SEM	2.90831	4.99417
		45.2138	37.2835
		32.0519	27.7932
		41.8534	42.641
		35.4578	45.1943
		38.9452	36.7693
	Average	39.8358	33.4373
	SD	4.7735	9.48112
	SEM	1.80421	3.58353
	Fig. 9f
	Intensity (μA)	Vehicle/hM3Dq																					Average	SD	SEM		DCZ/hM3Dq
	20	22.9899	22.3796	13.8346	9.35872	9.96908	85.6527	41.3005	13.2243	14.2415	8.74837	26.8555	13.4277	22.7865	10.7829	9.76562	18.514	19.1243	11.8001	35.6038	17.0898	18.3105	21.2267	17.0546	3.72162		22.9899	22.3796	13.8346	9.35872	9.96908	85.6527	41.3005	13.2243	14.2415	8.74837	26.8555	13.4277	22.7865	10.7829	9.76562	18.514	19.1243	11.8001	35.6038	17.0898	18.3105	64.0869	53.7109
	40	79.1423	120.239	15.4622	20.5485	13.2243	251.261	73.0387	24.4141	21.1589	22.9899	47.2005	21.5658	89.9251	27.0589	32.1452	27.4658	41.9108	31.5348	31.5348	18.514	16.6829	48.9056	54.3301	11.8558		79.1423	120.239	15.4622	20.5485	13.2243	251.261	73.0387	24.4141	21.1589	22.9899	47.2005	21.5658	89.9251	27.0589	32.1452	27.4658	41.9108	31.5348	31.5348	18.514	16.6829	250.855	100.098
	60	79.7526	182.088	25.0244	102.132	28.89	764.364	155.029	145.874	48.4212	18.9209	156.453	53.5075	163.167	39.6728	90.1286	30.9245	43.9453	49.235	64.9007	37.4349	32.5521	110.115	158.854	34.6647		79.7526	182.088	25.0244	102.132	28.89	764.364	155.029	145.874	48.4212	18.9209	156.453	53.5075	163.167	39.6728	90.1286	30.9245	43.9453	49.235	64.9007	37.4349	32.5521	364.583	147.095
	80	102.336	228.882	36.6211	118.205	47.6074	839.437	194.499	261.434	97.0459	55.3385	154.419	156.047	214.437	96.639	120.036	95.6217	75.4801	64.0869	86.0596	50.4557	94.401	151.861	169.586	37.0068		102.336	228.882	36.6211	118.205	47.6074	839.437	194.499	261.434	97.0459	55.3385	154.419	156.047	214.437	96.639	120.036	95.6217	75.4801	64.0869	86.0596	50.4557	94.401	317.79	132.243
	100	154.826	282.389	59.611	129.394	113.932	1164.55	233.765	268.555	190.633	108.439	296.021	192.057	214.437	174.967	126.139	149.943	73.2422	77.9215	86.263	95.8252	207.926	209.564	229.846	50.1564		154.826	282.389	59.611	129.394	113.932	1164.55	233.765	268.555	190.633	108.439	296.021	192.057	214.437	174.967	126.139	149.943	73.2422	77.9215	86.263	95.8252	207.926	330.607	172.526
	Fig. 9j
	Intensity (μA)	Vehicle/hM4Di																Average	SD	SEM		DCZ/hM4Di														Average	SD	SEM
	20	13.8346	11.8001	15.4622	7.52767	20.5485	18.9209	19.5312	11.8001	11.3932	10.9863	39.6728	25.4313	7.52767	9.76562	9.15527	7.32422	15.0426	8.4362	2.10905		103.149	10.9863	26.2451	13.8346	15.0553	24.2106	31.3314	48.2178	62.4593	8.74837	37.2315	7.52767	6.51042	9.15527	28.9045	27.1892	7.26662
	40	23.8037	25.2279	13.8346	26.0417	33.3659	17.7002	45.9798	20.9554	86.263	51.473	27.4658	119.019	9.76562	9.15527	27.8727	19.7347	34.8536	29.4077	7.35192		204.468	37.6384	25.0244	23.8037	18.7174	57.5765	33.7728	82.3975	184.733	10.376	84.0251	9.76562	8.95182	8.74837	56.4285	63.8386	17.0616
	60	38.2487	48.8281	108.439	67.9525	52.0833	24.6175	154.419	35.4004	150.96	81.5837	33.9762	129.801	18.7174	13.0208	40.6901	35.6038	64.6464	46.6656	11.6664		301.717	74.056	41.097	38.2487	57.9834	35.1969	45.7764	140.584	269.368	10.5794	155.233	18.7174	19.9382	12.8174	87.2367	94.9766	25.3836
	80	43.9453	105.387	79.1423	120.443	127.564	69.3766	186.971	88.0941	377.401	110.474	57.7799	126.75	19.5312	38.2487	36.6211	88.9079	104.79	84.4778	21.1195		531.82	140.177	85.4492	43.9453	102.132	55.542	46.1833	231.934	423.38	14.6484	365.194	19.5312	45.166	13.0208	151.295	170.095	45.4598
	100	70.3939	140.584	193.278	285.034	177.002	155.64	293.376	145.467	614.421	246.175	135.905	206.502	53.1006	45.3695	95.0114	199.178	191.027	135.412	33.853		547.689	188.802	76.0905	109.253	163.371	168.457	81.7871	327.148	599.772	38.2487	461.629	53.1006	94.8079	32.959	210.223	194.263	51.9189
	Fig. 9h				Fig. 9l
	Vehicle/hM3Dq	DCZ/hM3Dq			Vehicle/hM4Di	DCZ/hM4Di
	1.05647	0.423656			0.854806	0.362208
	0.663109	0.286407			0.249372	0.18464
	2.28065	0.791396			0.246846	1.14175
	1.09832	0.875582			1.06107	0.842679
	0.993963	0.618137			0.827283	1.24957
	0.345907	0.866718			0.614989	1.47057
	0.625917	0.54514			0.357009	1.00892
	0.562009	0.555386			0.748306	0.425156
	0.416503	0.187736			0.154164	0.437627
	0.584159	0.395927			0.334676	1.04529
	0.775202	0.744881			0.284123	0.413894
	0.54514	1.12573			0.106833	2.35883
	1.30169	0.866718			0.86133	1.94489
	1.23116	1.59993			1.20955	1.76834
	1.00981	0.883679			1.02964
	1.22154	0.754807			0.419553
	1.60116	0.921993		Average	0.584972	1.04674
	0.863456	1.13105		SD	0.358109	0.66167
	1.35904	0.18958		SEM	0.0895273	0.176839
	1.12212	0.689652		Adjusted P Value	0.0275
	1.25667	1.10615			non-parametric Mann Whitney U-test
		0.728333
		0.492716
Average	0.995905	0.729622
SD	0.451659	0.334583
SEM	0.0985601	0.0697653
Adjusted P Value	0.0457
	non-parametric Mann Whitney U-test
	Fig. 9n
	hM3Dq
	Exploration time (Training phase)						Exploration time (Testing phase)						Discrimination index (Testing phase)
	Saline		DCZ				Saline		DCZ				Saline	DCZ
	F	NL	F	NL			F	NL	F	NL			0.236585	0.192553
	52.48	35.4	66.64	59.56			25.04	40.56	30.36	44.84			0.289132	0.128954
	29.68	42.08	46.6	68.12			20.8	37.72	35.8	46.4			0.216244	0.225216
	34.44	37.08	57.92	65.12			15.44	23.96	30.48	48.2			0.06047	-0.06054
	37.6	47.64	29.68	33.16			33.56	37.88	30.48	27			-0.0678	-0.01695
	26	15.48	12.64	24.16			37.8	33	32.4	31.32			0.135342	-0.12076
	26.28	52.92	22.72	28.16			40.76	53.52	21.16	16.6			0.0103	-0.22645
	54.68	52	4.8	3.2			42.28	43.16	24.48	15.44			0.461707	-0.13621
	17.96	12.92	14.76	11.44			4.92	13.36	47.88	36.4			0.159265	0.014118
	36.68	41.16	17.72	11.08			21.96	30.28	16.76	17.24			0.191176	-0.19136
	26.04	15.48	35.16	48.84			17.6	25.92	62.88	42.68
												Average	0.169242	-0.0191429
Average	34.184	35.216	30.864	35.284		Average	26.016	33.936	33.268	32.612		SD	0.149691	0.158447
SD	11.7949	15.3173	20.5191	23.8147		SD	12.2475	11.2732	13.4077	12.9917		SEM	0.0473364	0.0501054
SEM	3.72987	4.84375	6.48871	7.53085		SEM	3.873	3.56489	4.23988	4.10833		Adjusted P Value	0.0232
						Adjusted P Value	0.0041		0.8661
	Fig. 9p						paired t test						non-parametric Mann Whitney U-test
	hM4Di
	Exploration time (Training phase)						Exploration time (Testing phase)						Discrimination index (Testing phase)
	Saline		DCZ				Saline		DCZ				Saline	DCZ
	F	NL	F	NL			F	NL	F	NL			0.204152	-0.14781
	27.8	20.96	37.12	30.12			23	34.8	30.44	22.6			-0.25338	0.253659
	18.48	25.32	31.84	17.24			57.48	34.24	12.24	20.56			0.288942	0.000688
	15.6	15.04	24.92	31.84			11.96	21.68	29.04	29.08			0.410906	0.298808
	25.24	28.84	59.12	60.36			24.2	57.96	30.6	56.68			0.277119	-0.0578
	81.72	49.72	21.6	19.72			32.92	58.16	29.28	26.08			-0.12412	-0.2978
	34.04	52.08	34.76	51.2			41.48	32.32	55.52	30.04			0.399452	0.142184
	56.48	45.48	36.44	42.32			21.92	51.08	21.84	29.08			-0.10138	-0.25484
	38.4	19.36	39.52	28.4			17.6	14.36	47.96	28.48			0.094361	-0.06375
	37.28	34.88	31.48	52.48			32.44	39.2	22.36	19.68			-0.13131	-0.04153
	39.8	45.76	45.12	46.4			56	43	38.12	35.08			0.427979	-0.03797
	25.28	15.52	55.6	47.52			22.08	55.12	37.72	34.96			0.296243	-0.04272
	29	37.68	54.88	28.12			19.48	35.88	23.92	21.96			0.087426	0.18126
	16.44	9.76	115.68	59.68			37.16	44.28	42.64	61.52			0.312124	-0.17182
	16.56	12.56	55.76	77.08			38.92	74.24	62.88	44.44		Average	0.156322	-0.0171029
Average	33.0086	29.4971	45.9886	42.32		Average	31.1886	42.5943	34.6114	32.8743		SD	0.228755	0.179744
SD	18.0612	14.6999	23.3438	17.2196		SD	13.837	15.7847	13.928	12.9585		SEM	0.0611373	0.0480385
SEM	4.82707	3.92871	6.23889	4.60212		SEM	3.69808	4.21864	3.72241	3.46329		Adjusted P Value	0.0497
						Adjusted P Value	0.04		0.6524
							paired t test						non-parametric Mann Whitney U-test
[truncated: 3 more columns]

## Sheet: Supplementary Fig. 1
		Supple. Fig. 1b
		Satb2						Rgs9						Lef1						Prox1						Gabra6
		Ctx	Thal	Hpp	Stri	Cbl		Ctx	Thal	Hpp	Stri	Cbl		Ctx	Thal	Hpp	Stri	Cbl		Ctx	Thal	Hpp	Stri	Cbl		Ctx	Thal	Hpp	Stri	Cbl
		1	0.00421	0.35871	0.01012	0.0094		0.00082	0.00125	0.0009	5.02	0.0012		2e-05	7.501	0.0012	0.0023	0.202		0.18073	0.23674	1	0.57282	0.36091		0.0001	0.00011	0.00023	0.0002	3.001
		1.00584	0.00797	0.09033	0.00497	0.00826		0.00102	0.00165	0.00082	4.605	0.0011		1e-05	6.4702	0.002	0.0032	0.269		0.1513	0.27594	0.83362	0.57547	0.29855		0.0002	0.0006	0.0001	0.0001	3
		1	0.00598	0.57133	0.00668	0		0.000201	0.00301	0.000872	3.501	0.00021		2e-05	5.8023	0.0014	0.0026	0.195		0.14055	0.28673	1	0.46803	1.08607		0.0001	0.0003	0.0001	9e-05	3.004
		1	0.00612	0.14985	0.00356	0.00704	Average	0.000680333	0.00197	0.000864	4.37533	0.000836667	Average	1.66667e-05	6.59117	0.00153333	0.0027	0.222		0.10835	0.15557	1	0.36736	0.21839	Average	0.000133333	0.000336667	0.000143333	0.00013	3.00167
	Average	1.00146	0.00607	0.292555	0.0063325	0.006175	SD	0.00042699	0.000922605	4.05956e-05	0.785112	0.000545008	SD	5.7735e-06	0.855786	0.000416333	0.000458258	0.0408534	Average	0.145232	0.238745	0.958405	0.49592	0.49098	SD	5.7735e-05	0.000247049	7.50555e-05	6.08276e-05	0.00208167
	SD	0.00292	0.00153625	0.218595	0.00282896	0.00422795	SEM	0.000246523	0.000532666	2.34379e-05	0.453284	0.00031466	SEM	3.33333e-06	0.494088	0.00024037	0.000264575	0.0235867	SD	0.0298838	0.0594646	0.08319	0.0992427	0.400992	SEM	3.33333e-05	0.000142634	4.33333e-05	3.51188e-05	0.00120185
	SEM	0.00146	0.000768125	0.109298	0.00141448	0.00211398													SEM	0.0149419	0.0297323	0.041595	0.0496213	0.200496
		Supple. Fig. 1d
		SS-LSV
		Ctx	Ob	Thal	Hpp	Stri	Cb
		0.263	0.762	0.695	0.31	0.646	0.917
		0.23	0.778	0.723	0.363	0.531	0.87
		0.226	0.79	0.579	0.377	0.775	0.934
	Average	0.239667	0.776667	0.665667	0.35	0.650667	0.907
	SD	0.020306	0.0140475	0.0763501	0.0353412	0.122067	0.0331512
	SEM	0.0117237	0.00811035	0.0440807	0.0204042	0.0704754	0.0191398

[truncated: 6 more sheets: Supplementary Fig. 2, Supplementary Fig. 3, Supplementary Fig. 5, Supplementary Fig. 7, Supplementary Fig. 8, Supplementary Fig. 9]
